# Supplementary material for: 4-Chloro-N-phenyl­benzamide
Source: Acta Crystallogr Sect E Struct Rep Online. 2011 Nov 5;67(Pt 12):o3171. doi: 10.1107/S1600536811045107 (PMC3238842; doi:10.1107/S1600536811045107)
Supplement: Supplementary file 2 [file e-67-o3171-Isup2.hkl]

# 
# h,k,l, Fc-squared, Fo-squared, sigma(Fo-squared) and status flag 
# 
data_I
_shelx_title ' ' 
_shelx_refln_list_code          4 
_shelx_F_calc_maximum      127.85 
_exptl_crystal_F_000       240.00 
_reflns_d_resolution_high  0.7245 
 
loop_ 
 _symmetry_equiv_pos_as_xyz 
 'x, y, z' 
 '-x, -y, -z' 
 
_cell_length_a     5.3934 
_cell_length_b     7.7679 
_cell_length_c    13.7831 
_cell_angle_alpha 105.887 
_cell_angle_beta  100.849 
_cell_angle_gamma  90.023 
 
_shelx_F_squared_multiplier     1.000 
 
loop_ 
 _refln_index_h 
 _refln_index_k 
 _refln_index_l 
 _refln_F_squared_calc 
 _refln_F_squared_meas 
 _refln_F_squared_sigma 
 _refln_observed_status 
   1   0   0     1238.93     1192.58      4.72 o 
   2   0   0        0.39        0.74      0.16 o 
   3   0   0        0.27        0.50      0.11 o 
   4   0   0      205.18      204.54      1.35 o 
   5   0   0      287.23      291.02      2.07 o 
   6   0   0       40.22       40.22      1.14 o 
   7   0   0        0.55        0.87      0.42 o 
  -7   1   0        8.72        8.51      1.13 o 
  -6   1   0        0.72        0.45      0.38 o 
  -5   1   0       61.38       64.15      1.01 o 
  -4   1   0      123.93      128.01      1.16 o 
  -3   1   0        4.46       12.75      0.28 o 
  -2   1   0      258.51      254.49      1.08 o 
  -1   1   0     2866.95     2742.32     16.27 o 
   1   1   0     1746.92     1693.35      4.42 o 
   2   1   0       13.25       21.31      0.36 o 
   3   1   0        1.73        0.20      0.07 o 
   4   1   0      626.48      633.95      2.45 o 
   5   1   0       75.28       75.14      0.98 o 
   6   1   0        1.66        2.16      0.29 o 
  -7   2   0       10.44       12.73      1.40 o 
  -6   2   0       56.53       56.92      1.96 o 
  -5   2   0      153.95      160.29      1.81 o 
  -4   2   0      161.37      155.25      1.12 o 
  -3   2   0        9.52        9.05      0.22 o 
  -2   2   0       88.73       82.51      0.72 o 
  -1   2   0     5467.65     5404.71     35.62 o 
   0   2   0    16344.87    15295.86     21.21 o 
   1   2   0      441.27      478.68      2.50 o 
   2   2   0       80.30       67.35      0.65 o 
   3   2   0        0.90        1.29      0.10 o 
   4   2   0      143.41      145.20      1.06 o 
   5   2   0      209.89      215.30      2.31 o 
   6   2   0        0.40        0.76      0.21 o 
  -7   3   0        0.01        0.49      0.37 o 
  -6   3   0        8.56        7.88      1.19 o 
  -5   3   0       11.56       13.49      0.50 o 
  -4   3   0        1.91        2.13      0.21 o 
  -3   3   0      115.64      106.13      0.93 o 
  -2   3   0      671.87      741.67      2.65 o 
  -1   3   0      950.68      995.42      3.64 o 
   0   3   0        2.75        5.75      0.23 o 
   1   3   0      266.68      267.28      1.24 o 
   2   3   0       42.25       52.66      1.01 o 
   3   3   0      234.69      220.29      2.08 o 
   4   3   0      670.55      700.19      4.85 o 
   5   3   0       12.75       12.95      0.94 o 
   6   3   0        2.44        2.05      0.47 o 
  -6   4   0       12.59       12.23      1.02 o 
  -5   4   0       54.51       57.11      1.18 o 
  -4   4   0       78.48       75.37      0.96 o 
  -3   4   0       18.35       17.33      0.42 o 
  -2   4   0      125.63      121.65      1.12 o 
  -1   4   0     1214.68     1270.28      3.93 o 
   0   4   0      722.42      776.16      5.25 o 
   1   4   0       48.46       58.17      0.62 o 
   2   4   0      259.42      257.67      2.38 o 
   3   4   0        3.22        3.98      0.37 o 
   4   4   0       44.00       46.47      1.31 o 
   5   4   0       50.46       52.05      1.55 o 
   6   4   0        4.59        3.35      0.78 o 
  -6   5   0        6.63        6.36      1.12 o 
  -5   5   0        0.72        1.18      0.30 o 
  -4   5   0        5.11        7.21      0.38 o 
  -3   5   0      403.57      421.46      2.94 o 
  -2   5   0      192.88      205.40      1.93 o 
  -1   5   0      130.64      133.72      1.31 o 
   0   5   0        8.68       11.05      0.37 o 
   1   5   0       37.46       36.71      0.54 o 
   2   5   0        4.00        4.22      0.22 o 
   3   5   0      356.52      366.56      3.43 o 
   4   5   0      171.06      177.32      2.67 o 
   5   5   0        0.91        1.16      0.34 o 
  -5   6   0       26.35       27.76      1.47 o 
  -4   6   0       32.41       30.87      1.12 o 
  -3   6   0        6.30        7.72      0.49 o 
  -2   6   0       22.80       22.38      0.80 o 
  -1   6   0       58.29       64.54      1.10 o 
   0   6   0       32.39       29.16      0.82 o 
   1   6   0       66.96       65.55      0.88 o 
   2   6   0      159.61      158.96      2.03 o 
   3   6   0        2.11        2.04      0.32 o 
   4   6   0        4.27        4.31      0.47 o 
   5   6   0        6.66        6.97      0.96 o 
  -5   7   0        0.13        0.37      0.37 o 
  -4   7   0       24.83       28.16      1.15 o 
  -3   7   0      206.63      204.74      3.66 o 
  -2   7   0        0.01        0.05      0.27 o 
  -1   7   0       32.73       34.87      1.01 o 
   0   7   0        6.16        6.89      0.45 o 
   1   7   0       15.21       15.49      0.47 o 
   2   7   0       34.04       36.17      1.39 o 
   3   7   0       95.19       93.91      1.93 o 
   4   7   0        6.13        6.36      0.56 o 
  -4   8   0       12.46        9.33      1.19 o 
  -3   8   0        0.10        0.64      0.36 o 
  -2   8   0        0.12        0.32      0.29 o 
  -1   8   0        0.11        0.10      0.21 o 
   0   8   0       27.80       27.07      1.02 o 
   1   8   0      111.96      122.07      2.87 o 
   2   8   0       28.57       26.47      1.43 o 
   3   8   0        0.62        1.12      0.38 o 
  -3   9   0       22.63       21.34      1.38 o 
  -2   9   0        9.86        8.83      0.89 o 
  -1   9   0       26.72       27.15      1.13 o 
   0   9   0        2.22        2.52      0.50 o 
   1   9   0        6.41        6.33      0.74 o 
   2   9   0       10.25        9.85      1.27 o 
  -2  10   0        0.27        0.66      0.47 o 
   1  10   0       32.65       30.18      2.27 o 
  -1 -10   1        0.00       -0.12      0.50 o 
   0 -10   1        8.46        9.10      1.23 o 
   2 -10   1        1.62        0.34      0.40 o 
  -2  -9   1        5.00        4.22      0.89 o 
  -1  -9   1       13.54       13.42      1.04 o 
   0  -9   1        0.00       -0.21      0.21 o 
   1  -9   1        0.06        0.12      0.26 o 
   2  -9   1        6.94        6.67      0.75 o 
   3  -9   1        3.79        2.89      0.52 o 
  -3  -8   1        3.57        3.49      0.59 o 
  -2  -8   1       48.73       51.22      1.39 o 
  -1  -8   1        1.52        2.17      0.24 o 
   0  -8   1        0.08       -0.01      0.19 o 
   1  -8   1       36.76       38.93      1.45 o 
   2  -8   1       49.35       48.69      2.00 o 
   3  -8   1       20.66       17.16      1.13 o 
   4  -8   1        0.01        0.19      0.33 o 
  -5  -7   1        7.77        5.88      0.90 o 
  -4  -7   1        2.57        1.53      0.45 o 
  -3  -7   1        2.36        1.70      0.31 o 
  -2  -7   1        1.38        0.78      0.29 o 
  -1  -7   1        9.63       11.49      0.47 o 
   0  -7   1        0.62        0.46      0.23 o 
   1  -7   1        0.10        0.65      0.25 o 
   2  -7   1       32.52       32.10      1.36 o 
   3  -7   1       18.54       15.59      1.83 o 
   4  -7   1        9.89        9.59      0.68 o 
   5  -7   1       16.06       16.88      1.59 o 
  -5  -6   1        4.27        3.30      0.54 o 
  -4  -6   1        2.24        1.68      0.32 o 
  -3  -6   1        8.41        9.69      0.61 o 
  -2  -6   1      274.29      273.60      3.83 o 
  -1  -6   1        7.23        6.77      0.33 o 
   0  -6   1        4.50        5.54      0.33 o 
   1  -6   1        0.17        0.36      0.18 o 
   2  -6   1      210.12      209.37      2.43 o 
   3  -6   1       17.52       13.55      0.53 o 
   4  -6   1        1.43        1.65      0.23 o 
   5  -6   1        3.91        3.85      0.46 o 
  -5  -5   1       16.59       14.47      0.86 o 
  -4  -5   1        2.60        2.89      0.39 o 
  -3  -5   1        1.67        2.33      0.34 o 
  -2  -5   1      197.12      198.08      2.69 o 
  -1  -5   1       46.68       53.00      0.74 o 
   0  -5   1        2.81        2.14      0.17 o 
   1  -5   1       36.05       38.00      0.65 o 
   2  -5   1      165.18      159.80      1.43 o 
   3  -5   1        0.58        0.49      0.15 o 
   4  -5   1       10.83       11.08      0.49 o 
   5  -5   1       16.42       19.64      0.82 o 
   6  -5   1       17.73       21.17      1.86 o 
  -6  -4   1        0.96        1.09      0.54 o 
  -5  -4   1       20.18       17.56      0.90 o 
  -4  -4   1       37.10       34.65      1.13 o 
  -3  -4   1      139.66      132.61      1.94 o 
  -2  -4   1      620.09      619.19      4.16 o 
  -1  -4   1        0.74        4.29      0.20 o 
   0  -4   1        8.45       11.96      0.31 o 
   1  -4   1      269.29      318.74      1.85 o 
   2  -4   1      161.54      159.98      1.39 o 
   3  -4   1        0.15        0.22      0.10 o 
   4  -4   1        5.57        5.94      0.30 o 
   5  -4   1        3.50        3.02      0.34 o 
   6  -4   1        0.00        0.23      0.74 o 
  -6  -3   1       16.13       16.91      1.16 o 
  -5  -3   1        6.50        6.62      0.61 o 
  -4  -3   1       50.97       53.11      1.32 o 
  -3  -3   1       84.60       84.59      1.14 o 
  -2  -3   1      818.55      840.37      6.17 o 
  -1  -3   1      663.58      737.28      4.54 o 
   0  -3   1        1.20        0.65      0.10 o 
   1  -3   1      620.26      661.83      3.90 o 
   2  -3   1      629.70      625.50      2.47 o 
   3  -3   1       86.08       82.89      0.87 o 
   4  -3   1       27.73       29.14      0.56 o 
   5  -3   1        5.11        4.49      0.30 o 
   6  -3   1       67.66       69.11      1.49 o 
  -6  -2   1        1.01        1.54      0.46 o 
  -5  -2   1       46.96       42.52      0.72 o 
  -4  -2   1      128.18      119.59      1.06 o 
  -3  -2   1      262.57      245.09      1.20 o 
  -2  -2   1      295.83      291.42      2.19 o 
  -1  -2   1       97.14      124.46      2.31 o 
   0  -2   1      366.80      401.96      2.20 o 
   1  -2   1      662.65      770.20      3.56 o 
   2  -2   1      160.36      165.81      1.12 o 
   3  -2   1        0.01        0.13      0.07 o 
   4  -2   1        1.29        1.19      0.13 o 
   5  -2   1        0.79        0.64      0.13 o 
   6  -2   1        0.22        0.20      0.22 o 
   7  -2   1        2.77        2.83      0.63 o 
  -7  -1   1       16.52       18.35      1.74 o 
  -6  -1   1        0.39        0.16      0.34 o 
  -5  -1   1      186.77      195.49      1.57 o 
  -4  -1   1       42.32       44.56      0.58 o 
  -3  -1   1      227.95      221.34      1.23 o 
  -2  -1   1      902.91      901.51      3.50 o 
  -1  -1   1     2795.54     2742.74     15.58 o 
   1  -1   1     2283.89     2259.61     16.10 o 
   2  -1   1     1058.21     1035.79      3.53 o 
   3  -1   1      241.30      233.31      1.54 o 
   4  -1   1        6.79        7.04      0.28 o 
   5  -1   1       80.61       78.26      1.19 o 
   6  -1   1       64.58       62.67      1.47 o 
   7  -1   1        0.58        0.17      0.36 o 
  -7   0   1        3.72        5.06      0.96 o 
  -6   0   1        2.66        3.23      0.49 o 
  -5   0   1       42.53       39.89      0.83 o 
  -4   0   1      172.11      163.47      1.19 o 
  -3   0   1       17.33       16.30      0.31 o 
  -2   0   1        3.64        2.75      0.10 o 
  -1   0   1      189.00      176.29      1.98 o 
   1   0   1      141.82      121.18      0.77 o 
   2   0   1      844.31      849.84      1.86 o 
   3   0   1      145.47      161.25      1.14 o 
   4   0   1        1.53        1.38      0.14 o 
   5   0   1        0.52        1.11      0.17 o 
   6   0   1        0.32        0.55      0.18 o 
  -7   1   1        8.19        7.77      1.03 o 
  -6   1   1       45.09       48.09      2.33 o 
  -5   1   1      259.15      276.39      2.27 o 
  -4   1   1        8.18        7.40      0.25 o 
  -3   1   1      221.93      209.12      1.04 o 
  -2   1   1      294.05      288.90      1.44 o 
  -1   1   1     2363.27     2327.77     15.27 o 
   0   1   1       31.36       33.25      0.63 o 
   1   1   1     1685.63     1700.09      4.22 o 
   2   1   1      630.16      608.17      3.09 o 
   3   1   1      143.45      133.44      0.99 o 
   4   1   1      119.07      116.79      1.20 o 
   5   1   1       51.67       46.22      0.85 o 
   6   1   1       10.70       10.23      0.65 o 
  -7   2   1       23.25       25.09      1.36 o 
  -6   2   1        2.27        2.49      0.47 o 
  -5   2   1       22.67       21.52      0.58 o 
  -4   2   1      106.51      100.54      0.96 o 
  -3   2   1       74.50       63.53      0.59 o 
  -2   2   1      365.09      372.20      1.55 o 
  -1   2   1     1429.72     1416.42      6.70 o 
   0   2   1        8.46       10.16      0.25 o 
   1   2   1      693.01      651.77      1.67 o 
   2   2   1       64.44       61.85      0.57 o 
   3   2   1      358.25      371.06      1.65 o 
   4   2   1        5.87        5.39      0.23 o 
   5   2   1        1.58        1.83      0.19 o 
   6   2   1        1.54        2.44      0.36 o 
  -7   3   1        0.01        0.57      0.60 o 
  -6   3   1       85.89       96.89      2.66 o 
  -5   3   1       49.22       54.40      0.96 o 
  -4   3   1       94.26       94.94      1.06 o 
  -3   3   1      175.80      167.15      1.25 o 
  -2   3   1       33.83       27.90      0.46 o 
  -1   3   1      375.02      391.81      2.15 o 
   0   3   1       15.19       15.79      0.37 o 
   1   3   1      332.55      329.43      1.39 o 
   2   3   1      201.11      183.52      1.50 o 
   3   3   1       42.35       40.06      0.65 o 
   4   3   1       91.36       91.69      1.52 o 
   5   3   1        0.17        0.33      0.30 o 
   6   3   1        0.04        0.89      0.28 o 
  -6   4   1        0.01        0.49      0.43 o 
  -5   4   1       10.73       11.73      0.68 o 
  -4   4   1       35.81       36.83      0.71 o 
  -3   4   1       31.31       23.08      0.51 o 
  -2   4   1      821.90      825.76      3.63 o 
  -1   4   1      376.80      390.78      1.83 o 
   0   4   1        9.71       11.28      0.34 o 
   1   4   1      105.40       99.16      0.89 o 
   2   4   1       40.03       40.29      0.69 o 
   3   4   1      230.37      237.95      2.63 o 
   4   4   1        0.27        0.41      0.22 o 
   5   4   1        0.01        0.31      0.80 o 
  -6   5   1       29.24       33.14      2.34 o 
  -5   5   1        3.28        2.46      0.41 o 
  -4   5   1       27.63       25.71      0.78 o 
  -3   5   1      139.66      141.76      1.82 o 
  -2   5   1        7.59        7.20      0.37 o 
  -1   5   1       15.61       15.73      0.45 o 
   0   5   1       13.29       12.34      0.40 o 
   1   5   1       29.63       25.73      0.54 o 
   2   5   1      103.04      100.25      0.90 o 
   3   5   1       11.46       11.67      0.63 o 
   4   5   1       12.16       12.08      0.73 o 
   5   5   1       12.20       13.08      1.07 o 
  -5   6   1        4.05        4.66      0.67 o 
  -4   6   1       12.86       13.99      0.97 o 
  -3   6   1        0.26        0.31      0.24 o 
  -2   6   1      389.07      411.38      3.35 o 
  -1   6   1        9.61       11.29      0.53 o 
   0   6   1       10.12        9.62      0.43 o 
   1   6   1        2.08        2.51      0.19 o 
   2   6   1       52.88       50.74      0.76 o 
   3   6   1       51.43       50.52      1.34 o 
   4   6   1        5.51        5.30      0.51 o 
  -5   7   1        4.16        3.18      0.79 o 
  -4   7   1        5.32        5.11      0.80 o 
  -3   7   1       53.31       55.06      1.93 o 
  -2   7   1        2.32        2.21      0.29 o 
  -1   7   1        3.29        3.47      0.30 o 
   0   7   1       10.59       10.09      0.54 o 
   1   7   1        8.55        9.63      0.42 o 
   2   7   1       63.36       65.29      1.64 o 
   3   7   1        0.95        1.52      0.29 o 
   4   7   1        0.10        0.61      0.46 o 
  -4   8   1        6.51        5.97      1.05 o 
  -3   8   1        5.38        4.83      0.64 o 
  -2   8   1       73.83       79.57      2.38 o 
  -1   8   1        7.03        6.33      0.52 o 
   0   8   1        1.78        1.44      0.30 o 
   1   8   1        0.53        0.31      0.63 o 
   2   8   1       10.19        8.49      0.85 o 
   3   8   1        1.87        1.03      0.61 o 
  -3   9   1        3.66        2.73      0.75 o 
  -2   9   1        0.14        0.29      0.69 o 
  -1   9   1        5.71        4.98      0.79 o 
   0   9   1        6.81        5.50      0.67 o 
   1   9   1        6.69        7.15      1.10 o 
   2   9   1       17.14       15.92      1.65 o 
  -1 -10   2        2.33        1.88      0.57 o 
   0 -10   2        1.24        0.24      0.38 o 
   2 -10   2        1.75        1.06      1.07 o 
  -2  -9   2        0.01        0.23      0.79 o 
  -1  -9   2        1.13        1.01      0.35 o 
   0  -9   2        3.70        4.42      0.46 o 
   1  -9   2        1.92        1.44      0.56 o 
   2  -9   2       11.63       11.98      1.23 o 
   3  -9   2        0.16        1.54      0.56 o 
  -3  -8   2        9.44        8.96      0.67 o 
  -2  -8   2       29.94       27.05      1.03 o 
  -1  -8   2        0.11        0.42      0.17 o 
   0  -8   2       84.20       84.33      1.74 o 
   1  -8   2       11.30       11.36      0.81 o 
   2  -8   2        6.19        6.66      0.70 o 
   3  -8   2        2.87        2.34      0.50 o 
   4  -8   2        6.75        8.17      1.10 o 
  -5  -7   2       23.53       24.80      1.87 o 
  -4  -7   2       49.15       55.52      1.63 o 
  -3  -7   2       65.21       56.17      1.51 o 
  -2  -7   2        3.78        3.94      0.39 o 
  -1  -7   2        4.68        4.15      0.29 o 
   0  -7   2       13.07       13.69      0.55 o 
   1  -7   2       41.55       40.30      1.74 o 
   2  -7   2        0.90        2.07      0.44 o 
   3  -7   2        1.07        0.44      0.20 o 
   4  -7   2        4.24        5.39      0.49 o 
   5  -7   2        0.48        0.55      0.55 o 
  -5  -6   2       17.87       18.74      1.02 o 
  -4  -6   2        0.76        0.87      0.25 o 
  -3  -6   2        7.50        7.21      0.53 o 
  -2  -6   2      124.45      114.46      2.55 o 
  -1  -6   2      236.44      256.08      1.96 o 
   0  -6   2      520.19      534.77      3.07 o 
   1  -6   2        5.50        4.52      0.29 o 
   2  -6   2        6.50        6.77      0.37 o 
   3  -6   2        0.05        0.14      0.16 o 
   4  -6   2       45.15       44.57      1.02 o 
   5  -6   2       12.69       11.25      0.68 o 
   6  -6   2        1.41        4.34      1.01 o 
  -6  -5   2        0.12        1.13      0.60 o 
  -5  -5   2       45.22       47.95      1.77 o 
  -4  -5   2        0.95        1.82      0.29 o 
  -3  -5   2      107.87      107.40      1.86 o 
  -2  -5   2      122.39      124.17      1.56 o 
  -1  -5   2       12.54       12.11      0.33 o 
   0  -5   2       54.00       56.44      0.82 o 
   1  -5   2      110.62      113.35      1.14 o 
   2  -5   2       59.17       59.11      0.95 o 
   3  -5   2        9.38       10.70      0.43 o 
   4  -5   2       31.44       35.58      0.84 o 
   5  -5   2        0.09        0.48      0.23 o 
   6  -5   2        5.61        5.28      0.87 o 
  -6  -4   2        6.22        6.77      0.63 o 
  -5  -4   2       27.68       30.20      1.17 o 
  -4  -4   2        1.37        1.80      0.27 o 
  -3  -4   2        1.28        1.41      0.24 o 
  -2  -4   2       67.93       77.56      1.12 o 
  -1  -4   2     2594.98     2667.36      6.50 o 
   0  -4   2      940.89      903.06      2.93 o 
   1  -4   2       27.93       33.28      0.61 o 
   2  -4   2       11.17       12.96      0.40 o 
   3  -4   2        4.94        4.17      0.23 o 
   4  -4   2      121.08      118.88      1.50 o 
   5  -4   2        9.14        9.65      0.56 o 
   6  -4   2        0.00        0.41      0.23 o 
  -6  -3   2        1.01        0.92      0.34 o 
  -5  -3   2        6.48        6.70      0.56 o 
  -4  -3   2        4.94        5.20      0.43 o 
  -3  -3   2        4.24        4.63      0.28 o 
  -2  -3   2      446.97      480.02      3.02 o 
  -1  -3   2        0.46        1.45      0.11 o 
   0  -3   2      164.10      180.41      1.26 o 
   1  -3   2      109.67      106.15      1.82 o 
   2  -3   2      165.17      203.61      1.28 o 
   3  -3   2      274.84      285.95      1.71 o 
   4  -3   2       65.85       74.39      0.90 o 
   5  -3   2        3.96        4.44      0.37 o 
   6  -3   2       15.01       16.74      0.86 o 
  -6  -2   2        3.96        2.47      0.47 o 
  -5  -2   2       52.95       56.49      0.81 o 
  -4  -2   2        1.77        2.77      0.17 o 
  -3  -2   2        2.96        2.26      0.13 o 
  -2  -2   2      145.74      118.45      0.89 o 
  -1  -2   2     6662.96     6358.80      8.74 o 
   0  -2   2        4.51        3.38      0.53 o 
   1  -2   2       26.47       33.93      0.86 o 
   2  -2   2       95.55       99.56      0.83 o 
   3  -2   2        7.88        6.85      0.21 o 
   4  -2   2      133.80      129.92      1.61 o 
   5  -2   2        0.01       -0.13      0.22 o 
   6  -2   2        1.09        1.74      0.44 o 
   7  -2   2        2.29        5.01      0.94 o 
  -7  -1   2        0.02        0.63      0.51 o 
  -6  -1   2        0.13        0.27      0.25 o 
  -5  -1   2        5.71        5.99      0.27 o 
  -4  -1   2       69.83       67.90      0.81 o 
  -3  -1   2      310.13      307.89      1.70 o 
  -2  -1   2      183.84      181.97      0.83 o 
  -1  -1   2       46.70       64.55      0.44 o 
   0  -1   2      193.51      212.95      1.71 o 
   1  -1   2      152.69      134.39      1.07 o 
   2  -1   2        1.96        8.77      0.18 o 
   3  -1   2      728.52      779.76      2.28 o 
   4  -1   2       22.53       23.19      0.52 o 
   5  -1   2        9.32        8.99      0.65 o 
   6  -1   2       10.17       10.00      0.62 o 
  -7   0   2        0.29        0.15      0.47 o 
  -6   0   2       30.29       26.46      1.19 o 
  -5   0   2      142.20      145.09      1.32 o 
  -4   0   2        0.15        0.34      0.08 o 
  -3   0   2       14.65       11.87      0.27 o 
  -2   0   2      568.17      512.10      1.64 o 
  -1   0   2     1214.97     1189.94      2.64 o 
   1   0   2      886.74      847.04      4.23 o 
   2   0   2      200.92      209.35      1.17 o 
   3   0   2        2.32        1.56      0.12 o 
   4   0   2       72.02       74.02      0.89 o 
   5   0   2        0.42        0.25      0.24 o 
   6   0   2       23.26       25.62      0.95 o 
  -7   1   2        0.05       -0.08      0.26 o 
  -6   1   2        0.03        0.06      0.21 o 
  -5   1   2        2.21        2.07      0.19 o 
  -4   1   2      492.51      485.28      2.89 o 
  -3   1   2      179.97      180.29      0.97 o 
  -2   1   2       64.38       77.24      0.57 o 
  -1   1   2        8.94       16.09      0.31 o 
   0   1   2       68.32       65.17      1.17 o 
   1   1   2      330.89      307.49      2.04 o 
   2   1   2       83.87       77.90      0.77 o 
   3   1   2      317.00      341.36      1.95 o 
   4   1   2        1.22        1.79      0.17 o 
   5   1   2       13.64       13.86      0.49 o 
   6   1   2        1.42        1.44      0.52 o 
  -7   2   2       15.97       15.69      1.55 o 
  -6   2   2        6.09        6.25      0.68 o 
  -5   2   2      192.85      190.39      1.72 o 
  -4   2   2        2.99        2.59      0.19 o 
  -3   2   2        6.59        5.63      0.22 o 
  -2   2   2       62.08       50.24      0.65 o 
  -1   2   2       18.68       23.10      0.36 o 
   0   2   2      879.01      860.83      4.16 o 
   1   2   2     1422.84     1440.46      6.17 o 
   2   2   2       50.16       53.99      0.59 o 
   3   2   2        0.12        0.18      0.08 o 
   4   2   2       25.72       28.28      0.64 o 
   5   2   2        5.97        6.33      0.33 o 
   6   2   2       47.67       54.64      1.62 o 
  -6   3   2        0.61        1.24      0.37 o 
  -5   3   2        4.77        5.77      0.38 o 
  -4   3   2      480.46      484.96      3.05 o 
  -3   3   2       25.40       24.48      0.46 o 
  -2   3   2      152.77      167.44      1.17 o 
  -1   3   2       49.05       50.22      0.48 o 
   0   3   2       24.36       17.53      0.56 o 
   1   3   2      196.51      190.35      1.13 o 
   2   3   2       13.45       15.34      0.32 o 
   3   3   2       14.62       17.26      0.39 o 
   4   3   2        0.75        0.51      0.11 o 
   5   3   2       17.83       17.32      1.10 o 
   6   3   2        0.11        0.41      0.33 o 
  -6   4   2        4.51        4.79      0.79 o 
  -5   4   2       83.31       80.03      2.61 o 
  -4   4   2        6.86        6.96      0.34 o 
  -3   4   2        0.09        0.31      0.13 o 
  -2   4   2        1.74        2.67      0.18 o 
  -1   4   2       13.09        9.76      0.29 o 
   0   4   2     1323.81     1313.07      8.89 o 
   1   4   2      226.08      243.62      2.25 o 
   2   4   2        0.62        0.51      0.09 o 
   3   4   2        0.00       -0.02      0.11 o 
   4   4   2       16.00       18.15      1.09 o 
   5   4   2       23.64       25.62      1.42 o 
  -5   5   2        6.96        8.30      0.64 o 
  -4   5   2       94.97      103.62      2.48 o 
  -3   5   2      185.28      186.66      1.79 o 
  -2   5   2        1.97        1.64      0.16 o 
  -1   5   2       75.33       78.66      0.93 o 
   0   5   2       10.26        8.08      0.26 o 
   1   5   2       41.25       42.58      0.65 o 
   2   5   2        7.92        7.12      0.27 o 
   3   5   2        0.39        0.72      0.12 o 
   4   5   2        6.22        8.53      0.80 o 
   5   5   2       12.12       12.34      1.03 o 
  -5   6   2        9.58        9.01      0.68 o 
  -4   6   2        1.88        1.65      0.37 o 
  -3   6   2        0.12        0.06      0.13 o 
  -2   6   2        1.66        1.78      0.20 o 
  -1   6   2       68.88       68.75      1.25 o 
   0   6   2      385.92      392.08      3.41 o 
   1   6   2        0.14        0.19      0.09 o 
   2   6   2        0.36        0.43      0.13 o 
   3   6   2        0.03        0.10      0.22 o 
   4   6   2       10.75       12.93      1.06 o 
  -5   7   2        0.61        0.54      0.43 o 
  -4   7   2        0.36        0.63      0.33 o 
  -3   7   2       63.59       58.23      2.01 o 
  -2   7   2       32.44       34.50      1.49 o 
  -1   7   2       23.06       21.23      0.71 o 
   0   7   2        3.34        2.96      0.23 o 
   1   7   2        1.89        2.33      0.20 o 
   2   7   2       13.37       11.02      0.88 o 
   3   7   2        7.40        8.37      0.84 o 
  -4   8   2        0.02       -0.53      0.53 o 
  -3   8   2        0.10        0.28      0.54 o 
  -2   8   2        0.05       -0.10      0.29 o 
  -1   8   2       34.97       36.74      1.20 o 
   0   8   2       29.63       27.92      0.94 o 
   1   8   2       19.80       17.71      1.12 o 
   2   8   2        0.62        0.60      0.33 o 
   3   8   2        0.00        0.27      0.58 o 
  -3   9   2        1.17        0.72      0.52 o 
  -2   9   2       19.07       16.71      1.22 o 
  -1   9   2        1.21        0.50      0.39 o 
   1   9   2        0.16       -0.18      0.37 o 
   2   9   2        2.17        0.34      0.51 o 
  -1 -10   3        0.07        0.98      0.57 o 
   0 -10   3        0.11        1.05      0.41 o 
   1 -10   3       10.61        8.22      0.65 o 
   2 -10   3        4.70        4.18      0.59 o 
  -2  -9   3        0.02       -0.09      0.62 o 
  -1  -9   3        7.30        5.92      0.81 o 
   0  -9   3        0.61        0.51      0.43 o 
   1  -9   3        7.23        6.62      0.57 o 
   2  -9   3        0.54        0.19      0.28 o 
   3  -9   3        0.24       -0.43      0.43 o 
  -4  -8   3        0.36        0.94      0.52 o 
  -3  -8   3       38.89       35.36      1.27 o 
  -2  -8   3        2.59        3.64      0.41 o 
  -1  -8   3        1.26        1.31      0.27 o 
   0  -8   3       18.70       17.02      1.02 o 
   1  -8   3        6.97        7.43      0.65 o 
   2  -8   3        1.73        1.26      0.31 o 
   3  -8   3        0.12        0.37      0.23 o 
   4  -8   3        0.03       -0.32      0.43 o 
  -5  -7   3        3.51        4.03      0.89 o 
  -4  -7   3        0.03        0.05      0.23 o 
  -3  -7   3       57.31       57.17      1.52 o 
  -2  -7   3       11.47       10.60      0.41 o 
  -1  -7   3       41.03       41.34      0.87 o 
   0  -7   3        4.42        4.51      0.33 o 
   1  -7   3       35.94       35.97      1.14 o 
   2  -7   3       17.58       17.19      0.71 o 
   3  -7   3        1.26        1.32      0.22 o 
   4  -7   3        0.25        0.21      0.25 o 
   5  -7   3       10.05        8.09      0.80 o 
  -5  -6   3        9.63        9.88      0.74 o 
  -4  -6   3        1.73        1.63      0.30 o 
  -3  -6   3       61.45       60.77      1.48 o 
  -2  -6   3        5.79        7.29      0.24 o 
  -1  -6   3       10.22        9.86      0.39 o 
   0  -6   3       61.89       66.16      1.09 o 
   1  -6   3       23.42       23.29      0.63 o 
   2  -6   3        4.60        4.31      0.51 o 
   3  -6   3        7.40        6.94      0.42 o 
   4  -6   3        5.98        6.09      0.59 o 
   5  -6   3        0.08       -0.20      0.20 o 
  -6  -5   3       36.75       42.86      2.65 o 
  -5  -5   3        5.87        6.48      0.63 o 
  -4  -5   3        0.15        0.35      0.31 o 
  -3  -5   3       92.79       93.67      1.46 o 
  -2  -5   3      103.52      108.68      1.81 o 
  -1  -5   3       56.10       62.57      0.75 o 
   0  -5   3       13.36       15.70      0.41 o 
   1  -5   3      141.80      151.99      1.35 o 
   2  -5   3      113.97      110.59      1.74 o 
   3  -5   3        2.38        2.58      0.24 o 
   4  -5   3        6.74        5.80      0.37 o 
   5  -5   3       22.17       19.01      0.82 o 
   6  -5   3        4.02        3.70      0.55 o 
  -6  -4   3        0.01        0.09      0.28 o 
  -5  -4   3       18.23       16.82      0.87 o 
  -4  -4   3        9.09        9.70      0.48 o 
  -3  -4   3       45.70       48.11      0.86 o 
  -2  -4   3      107.50      112.81      1.38 o 
  -1  -4   3       93.06       82.01      0.80 o 
   0  -4   3       50.19       57.11      0.74 o 
   1  -4   3      252.59      258.72      1.74 o 
   2  -4   3      140.95      156.81      1.25 o 
   3  -4   3       65.39       67.86      0.88 o 
   4  -4   3       24.74       23.17      0.55 o 
   5  -4   3        0.25       -0.21      0.22 o 
   6  -4   3        1.53        2.44      0.55 o 
  -6  -3   3      115.13      124.97      2.52 o 
  -5  -3   3        8.76        6.38      0.33 o 
  -4  -3   3        0.07        0.19      0.14 o 
  -3  -3   3       92.53       89.91      0.93 o 
  -2  -3   3       93.73      118.42      1.10 o 
  -1  -3   3        3.45        5.23      0.17 o 
   0  -3   3       54.66       59.50      0.66 o 
   1  -3   3      409.73      435.79      3.26 o 
   2  -3   3      370.67      360.80      3.31 o 
   3  -3   3        1.25        0.94      0.10 o 
   4  -3   3        6.71        7.77      0.43 o 
   5  -3   3       21.86       17.99      1.97 o 
   6  -3   3        1.36        2.68      0.39 o 
  -7  -2   3       21.15       21.60      1.90 o 
  -6  -2   3        0.65        1.67      0.37 o 
  -5  -2   3       48.25       48.04      0.73 o 
  -4  -2   3        7.09        8.13      0.29 o 
  -3  -2   3      102.02      108.22      0.87 o 
  -2  -2   3     1096.24     1115.79      2.30 o 
  -1  -2   3      324.62      309.21      1.04 o 
   0  -2   3       10.52       11.42      0.27 o 
   1  -2   3      228.79      215.36      2.00 o 
   2  -2   3      831.49      919.61      2.87 o 
   3  -2   3      107.57      112.21      1.01 o 
   4  -2   3       21.21       22.29      0.77 o 
   5  -2   3        1.40        0.47      0.31 o 
   6  -2   3        0.90        2.55      0.37 o 
  -7  -1   3        1.22        2.12      0.60 o 
  -6  -1   3       80.91       88.79      2.07 o 
  -5  -1   3      113.69      108.48      1.15 o 
  -4  -1   3       20.32       21.12      0.41 o 
  -3  -1   3      145.96      145.57      0.90 o 
  -2  -1   3       37.50       36.75      0.38 o 
  -1  -1   3        0.16        0.33      0.08 o 
   0  -1   3      178.02      189.12      1.16 o 
   1  -1   3      922.43      924.03      2.31 o 
   2  -1   3      760.77      729.07      2.46 o 
   3  -1   3       10.73        6.08      0.23 o 
   4  -1   3        0.92        1.03      0.11 o 
   5  -1   3       14.72       12.49      1.11 o 
   6  -1   3        0.52        0.85      0.27 o 
  -7   0   3        8.31        9.12      1.14 o 
  -6   0   3        0.10        0.25      0.28 o 
  -5   0   3       89.63       87.60      0.96 o 
  -4   0   3        2.99        3.81      0.16 o 
  -3   0   3      407.98      415.58      1.88 o 
  -2   0   3     2068.80     2058.51      8.34 o 
  -1   0   3       74.20       71.85      0.57 o 
   0   0   3       33.16       35.57      0.65 o 
   1   0   3        2.80       10.82      0.28 o 
   2   0   3      952.75     1055.74      3.54 o 
   3   0   3       33.02       37.32      0.49 o 
   4   0   3        4.68        5.86      0.31 o 
   5   0   3        2.18        1.38      0.25 o 
   6   0   3        0.01        0.19      0.17 o 
  -7   1   3        1.60        2.11      0.70 o 
  -6   1   3        4.19        5.42      0.48 o 
  -5   1   3      104.78       99.03      1.04 o 
  -4   1   3      149.09      150.01      1.24 o 
  -3   1   3      189.51      193.19      1.19 o 
  -2   1   3      294.19      309.49      1.09 o 
  -1   1   3      132.83      127.21      2.18 o 
   0   1   3      233.45      237.83      1.90 o 
   1   1   3     1345.59     1357.68      4.17 o 
   2   1   3      703.74      690.12      2.67 o 
   3   1   3       46.34       38.57      0.63 o 
   4   1   3        7.05        8.14      0.34 o 
   5   1   3       18.69       19.88      0.82 o 
   6   1   3        3.23        5.34      0.62 o 
  -7   2   3        0.10        0.97      0.45 o 
  -6   2   3        0.02        0.10      0.19 o 
  -5   2   3       74.08       75.65      1.61 o 
  -4   2   3        0.40        1.02      0.17 o 
  -3   2   3      446.32      448.24      2.06 o 
  -2   2   3      629.14      654.67      3.28 o 
  -1   2   3       11.97       18.66      0.42 o 
   0   2   3       37.00       38.55      0.65 o 
   1   2   3       42.75       64.78      0.72 o 
   2   2   3      264.73      313.72      1.82 o 
   3   2   3        0.02        0.09      0.09 o 
   4   2   3        0.89        1.29      0.26 o 
   5   2   3        0.13        0.09      0.14 o 
   6   2   3        0.04       -0.12      0.43 o 
  -6   3   3        2.85        2.33      0.42 o 
  -5   3   3        0.62        0.25      0.21 o 
  -4   3   3      179.97      182.85      1.71 o 
  -3   3   3       85.53       85.78      0.87 o 
  -2   3   3      123.52      122.39      0.92 o 
  -1   3   3      254.23      255.44      2.00 o 
   0   3   3      148.67      149.24      1.44 o 
   1   3   3      720.85      745.80      4.38 o 
   2   3   3      209.22      212.13      1.44 o 
   3   3   3       37.35       33.71      0.62 o 
   4   3   3        0.01        0.26      0.11 o 
   5   3   3       22.82       25.57      1.38 o 
   6   3   3        7.62        8.64      0.79 o 
  -6   4   3        0.62        0.26      0.39 o 
  -5   4   3       28.94       31.26      1.47 o 
  -4   4   3        0.20        0.44      0.12 o 
  -3   4   3      166.56      176.51      1.76 o 
  -2   4   3       46.76       49.94      0.80 o 
  -1   4   3        1.05        2.23      0.11 o 
   0   4   3        1.64        1.63      0.18 o 
   1   4   3        2.02        4.24      0.26 o 
   2   4   3       18.95       20.24      0.53 o 
   3   4   3        4.85        4.62      0.24 o 
   4   4   3        5.42        6.08      0.68 o 
   5   4   3        1.48        3.15      0.59 o 
   6   4   3        0.07       -0.44      0.60 o 
  -5   5   3       31.95       32.00      1.24 o 
  -4   5   3       34.31       33.83      1.45 o 
  -3   5   3       12.46       12.42      0.44 o 
  -2   5   3        7.74        7.15      0.32 o 
  -1   5   3      142.12      139.30      2.36 o 
   0   5   3       39.50       40.99      0.94 o 
   1   5   3      169.91      178.27      1.73 o 
   2   5   3       22.81       24.85      0.60 o 
   3   5   3       14.20       14.53      0.61 o 
   4   5   3        3.75        3.15      0.49 o 
   5   5   3       12.45       12.19      1.48 o 
  -5   6   3        8.81        9.17      0.71 o 
  -4   6   3        0.59        1.12      0.32 o 
  -3   6   3       23.35       25.19      1.81 o 
  -2   6   3        2.70        3.48      0.25 o 
  -1   6   3        7.81        7.15      0.48 o 
   0   6   3        1.18        2.03      0.32 o 
   1   6   3        3.02        3.32      0.28 o 
   2   6   3        0.20        0.05      0.14 o 
   3   6   3        0.32        0.13      0.25 o 
   4   6   3       16.33       19.28      1.66 o 
  -4   7   3        0.91        1.37      0.49 o 
  -3   7   3        2.09        2.48      0.50 o 
  -2   7   3        0.62        1.22      0.59 o 
  -1   7   3       36.28       33.76      1.07 o 
   0   7   3        3.46        3.45      0.35 o 
   1   7   3       23.03       26.28      1.55 o 
   2   7   3        1.72        2.02      0.41 o 
   3   7   3        4.12        4.81      0.68 o 
  -4   8   3        0.17        1.03      0.58 o 
  -3   8   3        0.72        1.53      0.40 o 
  -2   8   3        4.68        4.72      0.64 o 
  -1   8   3        7.67        8.06      0.79 o 
   0   8   3        0.56        1.03      0.32 o 
   1   8   3        2.51        2.99      0.66 o 
   2   8   3        0.87        0.01      0.75 o 
  -2   9   3        1.09        0.34      0.51 o 
  -1   9   3        3.63        2.75      0.73 o 
   2   9   3        0.77        2.52      0.76 o 
  -1 -10   4       10.32       10.51      1.41 o 
   0 -10   4        0.05        0.40      0.34 o 
   1 -10   4        0.08        0.06      0.34 o 
   2 -10   4        0.76       -0.35      0.50 o 
  -3  -9   4        1.91        1.05      0.45 o 
  -2  -9   4        0.79        0.88      0.26 o 
  -1  -9   4        0.83        0.47      0.28 o 
   0  -9   4        3.76        4.61      0.47 o 
   1  -9   4        2.19        2.18      0.39 o 
   2  -9   4        0.02        1.03      0.29 o 
   3  -9   4        0.13       -0.02      0.41 o 
  -4  -8   4        1.30        0.89      0.36 o 
  -3  -8   4        9.50        6.36      0.55 o 
  -2  -8   4        7.23        6.58      0.53 o 
  -1  -8   4       29.60       27.23      0.96 o 
   0  -8   4        3.38        3.43      0.40 o 
   1  -8   4        0.22        0.05      0.20 o 
   2  -8   4        0.54        0.80      0.22 o 
   3  -8   4        0.44        0.32      0.17 o 
   4  -8   4        0.60        0.25      0.45 o 
  -5  -7   4        0.18        0.35      0.49 o 
  -4  -7   4        0.40        0.29      0.25 o 
  -3  -7   4       21.89       20.42      1.28 o 
  -2  -7   4        0.20        0.20      0.13 o 
  -1  -7   4        0.02       -0.01      0.10 o 
   0  -7   4       33.65       33.91      0.86 o 
   1  -7   4        4.89        5.39      0.46 o 
   2  -7   4        2.27        3.19      0.49 o 
   3  -7   4        1.09        0.65      0.17 o 
   4  -7   4        1.46        2.24      0.30 o 
   5  -7   4        0.60        0.67      0.55 o 
  -5  -6   4        3.00        3.22      0.48 o 
  -4  -6   4        1.43        1.14      0.25 o 
  -3  -6   4        1.46        0.98      0.24 o 
  -2  -6   4       48.30       45.86      1.05 o 
  -1  -6   4       16.95       14.06      0.47 o 
   0  -6   4        0.73        2.25      0.22 o 
   1  -6   4        9.75        8.76      0.46 o 
   2  -6   4        1.26        1.53      0.34 o 
   3  -6   4        0.80        0.83      0.18 o 
   4  -6   4        4.94        2.94      0.37 o 
   5  -6   4        0.05        0.08      0.25 o 
  -6  -5   4        2.37        3.59      0.81 o 
  -5  -5   4        2.91        2.79      0.39 o 
  -4  -5   4       56.69       60.36      1.26 o 
  -3  -5   4        9.67       10.52      0.49 o 
  -2  -5   4       33.88       36.38      0.69 o 
  -1  -5   4        4.18        5.09      0.23 o 
   0  -5   4      138.01      139.20      1.14 o 
   1  -5   4        4.20        7.18      0.31 o 
   2  -5   4       15.67       17.09      0.57 o 
   3  -5   4        5.34        4.60      0.31 o 
   4  -5   4        7.67        8.69      0.59 o 
   5  -5   4        0.28        0.84      0.29 o 
   6  -5   4        3.61        4.74      0.80 o 
  -6  -4   4       16.63       14.63      0.90 o 
  -5  -4   4        4.75        4.51      0.48 o 
  -4  -4   4        1.98        1.76      0.21 o 
  -3  -4   4        7.42        6.06      0.30 o 
  -2  -4   4       16.40        9.52      0.23 o 
  -1  -4   4       19.32       12.19      0.30 o 
   0  -4   4      105.61       92.31      0.96 o 
   1  -4   4       67.25       66.44      1.10 o 
   2  -4   4        1.42        2.61      0.19 o 
   3  -4   4        0.60        0.20      0.08 o 
   4  -4   4        3.59        2.16      0.24 o 
   5  -4   4       20.98       17.29      1.07 o 
   6  -4   4        1.81        2.71      0.41 o 
  -6  -3   4        1.79        1.67      0.37 o 
  -5  -3   4       78.01       78.30      1.20 o 
  -4  -3   4      153.47      158.54      1.38 o 
  -3  -3   4       89.82       98.44      0.90 o 
  -2  -3   4      111.21      132.04      0.77 o 
  -1  -3   4       13.45       16.63      0.27 o 
   0  -3   4      351.47      354.29      1.97 o 
   1  -3   4        0.91        0.21      0.12 o 
   2  -3   4       16.28       17.06      0.38 o 
   3  -3   4       24.11       24.31      0.58 o 
   4  -3   4       17.76       17.46      0.72 o 
   5  -3   4        0.05        0.05      0.51 o 
   6  -3   4        1.94        3.01      0.55 o 
  -7  -2   4       37.62       36.76      2.36 o 
  -6  -2   4       70.28       68.02      2.19 o 
  -5  -2   4        0.31        0.54      0.08 o 
  -4  -2   4        0.56        0.35      0.08 o 
  -3  -2   4       14.75       11.14      0.24 o 
  -2  -2   4       30.73       54.79      0.50 o 
  -1  -2   4      406.39      413.19      1.16 o 
   0  -2   4      667.87      657.77      2.07 o 
   1  -2   4      122.93      113.10      0.84 o 
   2  -2   4        0.77        0.33      0.10 o 
   3  -2   4        1.55        0.56      0.11 o 
   4  -2   4        9.79       10.78      0.55 o 
   5  -2   4       82.24       73.50      2.04 o 
   6  -2   4        1.48        0.73      0.30 o 
  -7  -1   4        2.29        2.59      0.65 o 
  -6  -1   4        0.40        0.02      0.22 o 
  -5  -1   4      200.17      202.58      1.88 o 
  -4  -1   4       25.85       22.49      0.48 o 
  -3  -1   4      460.60      551.26      2.70 o 
  -2  -1   4        4.77        8.35      0.23 o 
  -1  -1   4       21.01       28.87      0.30 o 
   0  -1   4      497.97      504.90      1.74 o 
   1  -1   4        4.90        3.45      0.11 o 
   2  -1   4       22.29       35.80      0.52 o 
   3  -1   4       19.00       27.98      0.55 o 
   4  -1   4       24.35       23.11      0.79 o 
   5  -1   4        0.47        0.33      0.23 o 
   6  -1   4        1.39        2.35      0.43 o 
  -7   0   4        3.37        2.36      0.62 o 
  -6   0   4       61.99       60.80      1.52 o 
  -5   0   4        4.79        4.70      0.35 o 
  -4   0   4        0.76        0.47      0.09 o 
  -3   0   4        7.32        4.68      0.19 o 
  -2   0   4       39.47       64.21      0.69 o 
  -1   0   4     1541.07     1529.56      4.93 o 
   0   0   4      679.99      673.25      8.36 o 
   1   0   4       98.25       90.55      0.87 o 
   2   0   4       13.78       13.68      0.31 o 
   3   0   4        8.14        6.90      0.22 o 
   4   0   4       65.77       66.16      1.03 o 
   5   0   4       52.64       51.49      1.34 o 
   6   0   4       17.09       14.73      0.96 o 
  -7   1   4        8.57        8.68      1.08 o 
  -6   1   4        2.00        1.52      0.31 o 
  -5   1   4      117.15      119.57      1.65 o 
  -4   1   4       34.40       38.35      0.64 o 
  -3   1   4      187.62      234.56      1.40 o 
  -2   1   4       63.47       69.74      0.69 o 
  -1   1   4       53.14       61.75      1.33 o 
   0   1   4      257.11      254.58      2.47 o 
   1   1   4       14.50       25.70      0.50 o 
   2   1   4       24.70       44.18      0.72 o 
   3   1   4        3.84        2.64      0.19 o 
   4   1   4        9.81       10.11      0.39 o 
   5   1   4        0.01        0.30      0.16 o 
   6   1   4        2.63        3.20      0.77 o 
  -7   2   4        0.67       -0.38      0.73 o 
  -6   2   4        4.23        3.33      0.33 o 
  -5   2   4        4.83        4.97      0.35 o 
  -4   2   4        4.05        3.40      0.21 o 
  -3   2   4        6.81        5.15      0.18 o 
  -2   2   4        0.52        0.30      0.08 o 
  -1   2   4     1159.06     1223.02      3.45 o 
   0   2   4      143.17      135.74      1.72 o 
   1   2   4       25.30       18.45      0.65 o 
   2   2   4       33.02       33.55      0.65 o 
   3   2   4       13.10       13.40      0.46 o 
   4   2   4       54.00       56.57      1.16 o 
   5   2   4        2.43        2.34      0.43 o 
   6   2   4       13.66       13.76      1.00 o 
  -6   3   4        0.00        0.27      0.25 o 
  -5   3   4       12.41       13.72      0.65 o 
  -4   3   4       40.17       42.86      0.74 o 
  -3   3   4        0.11        1.01      0.16 o 
  -2   3   4       24.38       30.63      0.55 o 
  -1   3   4       52.82       57.17      0.83 o 
   0   3   4       51.40       45.52      0.85 o 
   1   3   4        5.68       10.75      0.42 o 
   2   3   4       13.42       11.20      0.36 o 
   3   3   4        3.08        3.97      0.23 o 
   4   3   4        0.15        0.07      0.18 o 
   5   3   4        2.39        1.47      0.38 o 
   6   3   4        2.23        3.20      0.53 o 
  -6   4   4        4.31        3.98      1.14 o 
  -5   4   4        1.15        1.89      0.33 o 
  -4   4   4        0.89        0.86      0.14 o 
  -3   4   4        6.41        6.27      0.36 o 
  -2   4   4       13.99       12.11      0.43 o 
  -1   4   4      259.39      267.76      1.94 o 
   0   4   4        0.06        1.34      0.18 o 
   1   4   4        4.41        4.27      0.27 o 
   2   4   4       25.49       23.34      0.63 o 
   3   4   4        3.28        3.65      0.25 o 
   4   4   4        8.41       10.30      0.86 o 
   5   4   4        3.43        3.74      0.57 o 
  -5   5   4        0.01        0.77      0.36 o 
  -4   5   4        0.65        0.94      0.36 o 
  -3   5   4        8.24        7.23      0.37 o 
  -2   5   4        0.04       -0.17      0.17 o 
  -1   5   4       20.77       21.72      0.71 o 
   0   5   4        6.32        5.21      0.41 o 
   1   5   4        0.50        0.22      0.10 o 
   2   5   4       16.78       17.55      0.55 o 
   3   5   4        5.01        2.90      0.47 o 
   4   5   4        0.08        0.39      0.31 o 
   5   5   4        4.11        4.29      0.92 o 
  -5   6   4        7.14        6.39      0.72 o 
  -4   6   4        1.48        2.70      0.50 o 
  -3   6   4        2.05        2.32      0.42 o 
  -2   6   4        4.18        3.61      0.26 o 
  -1   6   4       11.68       11.61      0.58 o 
   0   6   4        4.69        4.41      0.39 o 
   1   6   4        3.78        3.52      0.28 o 
   2   6   4        7.60        7.03      0.72 o 
   3   6   4        0.12        0.05      0.61 o 
   4   6   4        0.09       -0.42      0.42 o 
  -5   7   4        0.01        0.30      0.47 o 
  -4   7   4        3.38        3.65      0.61 o 
  -3   7   4        0.00       -0.24      0.41 o 
  -2   7   4        3.48        3.88      0.59 o 
  -1   7   4        4.52        5.19      0.49 o 
   0   7   4        0.31        0.26      0.16 o 
   1   7   4        0.53        0.57      0.17 o 
   2   7   4        1.15        0.76      0.25 o 
   3   7   4        8.72        6.61      0.79 o 
  -4   8   4        3.29        4.39      0.94 o 
  -3   8   4        0.03        0.58      0.33 o 
  -2   8   4        0.00       -0.22      0.27 o 
  -1   8   4        0.13       -0.22      0.27 o 
   0   8   4        0.20        0.45      0.23 o 
   1   8   4        1.11        0.88      0.51 o 
   2   8   4        0.99        0.29      0.35 o 
  -2   9   4        1.08        0.25      0.54 o 
  -1 -10   5        0.37       -0.16      0.33 o 
   0 -10   5        2.82        3.00      0.49 o 
   1 -10   5        0.05        0.17      1.26 o 
   2 -10   5        2.35        2.61      0.52 o 
  -3  -9   5        0.11        0.56      0.45 o 
  -2  -9   5        0.20        0.20      0.31 o 
  -1  -9   5        5.72        5.57      0.68 o 
   0  -9   5        1.33        1.45      0.30 o 
   1  -9   5        0.63        1.20      0.28 o 
   2  -9   5        2.88        3.19      0.42 o 
   3  -9   5        5.64        5.88      1.13 o 
  -4  -8   5        0.62        0.34      0.36 o 
  -3  -8   5        0.16       -0.08      0.22 o 
  -2  -8   5        6.38        7.44      0.74 o 
  -1  -8   5        0.04        0.13      0.20 o 
   0  -8   5       13.05       14.01      0.72 o 
   1  -8   5        0.28        0.61      0.31 o 
   2  -8   5        5.01        4.93      0.64 o 
   3  -8   5        5.52        6.11      0.75 o 
   4  -8   5        0.01        0.40      0.51 o 
  -5  -7   5        3.68        3.90      0.85 o 
  -4  -7   5        0.54        0.45      0.20 o 
  -3  -7   5        0.44        0.57      0.32 o 
  -2  -7   5        1.96        1.95      0.26 o 
  -1  -7   5        5.64        5.17      0.32 o 
   0  -7   5       12.11       11.72      0.51 o 
   1  -7   5        7.01        7.72      0.56 o 
   2  -7   5       22.42       22.03      1.19 o 
   3  -7   5       20.14       20.06      0.73 o 
   4  -7   5        0.24        0.12      0.39 o 
   5  -7   5        0.85        2.21      0.72 o 
  -5  -6   5        6.69        5.91      0.57 o 
  -4  -6   5        3.60        2.55      0.37 o 
  -3  -6   5       11.44       12.57      0.70 o 
  -2  -6   5       51.36       52.26      1.07 o 
  -1  -6   5        4.59        3.79      0.25 o 
   0  -6   5       11.98       13.92      0.47 o 
   1  -6   5        2.46        3.53      0.44 o 
   2  -6   5        2.77        3.32      0.33 o 
   3  -6   5       32.53       29.80      0.82 o 
   4  -6   5        0.97        0.40      0.23 o 
   5  -6   5        0.21        0.69      0.30 o 
  -5  -5   5        8.71        6.68      0.60 o 
  -4  -5   5        1.46        1.37      0.22 o 
  -3  -5   5       32.31       31.29      0.74 o 
  -2  -5   5       14.58       14.38      0.32 o 
  -1  -5   5        1.33        2.24      0.15 o 
   0  -5   5       46.27       45.98      0.66 o 
   1  -5   5       31.67       32.64      0.80 o 
   2  -5   5      108.93      107.01      1.59 o 
   3  -5   5       33.28       33.16      0.76 o 
   4  -5   5        8.75        6.01      0.51 o 
   5  -5   5        1.04        0.18      0.35 o 
   6  -5   5        5.40        5.95      1.05 o 
  -6  -4   5        4.28        3.47      0.48 o 
  -5  -4   5        5.30        4.74      0.48 o 
  -4  -4   5        8.79        6.87      0.40 o 
  -3  -4   5      167.64      173.17      1.24 o 
  -2  -4   5      125.79      112.91      0.79 o 
  -1  -4   5       14.66       10.75      0.28 o 
   0  -4   5        1.26        0.62      0.10 o 
   1  -4   5        0.21        0.02      0.11 o 
   2  -4   5        3.89        2.30      0.19 o 
   3  -4   5       48.92       39.39      0.89 o 
   4  -4   5        7.28        5.54      0.43 o 
   5  -4   5        0.01       -0.33      0.33 o 
   6  -4   5        0.04       -0.57      0.60 o 
  -6  -3   5       36.92       34.95      1.33 o 
  -5  -3   5        0.98        0.31      0.15 o 
  -4  -3   5       11.55       13.74      0.34 o 
  -3  -3   5      178.62      184.71      0.91 o 
  -2  -3   5       11.57       17.04      0.30 o 
  -1  -3   5        0.06        0.17      0.05 o 
   0  -3   5      116.10      115.85      0.88 o 
   1  -3   5      133.57      126.71      1.01 o 
   2  -3   5      328.85      317.65      1.74 o 
   3  -3   5       42.27       39.82      0.93 o 
   4  -3   5        9.13        5.08      0.40 o 
   5  -3   5       18.09       16.54      1.06 o 
   6  -3   5        0.48        0.56      0.39 o 
  -7  -2   5        2.97        2.37      0.68 o 
  -6  -2   5        6.72        5.01      0.60 o 
  -5  -2   5        0.72        0.39      0.14 o 
  -4  -2   5        0.69        0.74      0.07 o 
  -3  -2   5      434.87      419.43      1.42 o 
  -2  -2   5      143.64      115.24      0.64 o 
  -1  -2   5       32.14       28.41      0.31 o 
   0  -2   5        2.23        2.53      0.11 o 
   1  -2   5        0.73        1.25      0.15 o 
   2  -2   5       51.14       39.23      0.63 o 
   3  -2   5       14.58       14.07      0.47 o 
   4  -2   5        5.71        3.78      0.34 o 
   5  -2   5        0.01        0.29      0.32 o 
   6  -2   5        4.86        4.87      0.62 o 
  -7  -1   5        1.06        0.80      0.46 o 
  -6  -1   5       30.23       25.59      0.98 o 
  -5  -1   5       10.31       13.65      0.50 o 
  -4  -1   5       16.13       18.09      0.44 o 
  -3  -1   5      273.44      295.87      1.57 o 
  -2  -1   5        5.44        4.88      0.27 o 
  -1  -1   5        9.38       11.38      0.23 o 
   0  -1   5      382.69      383.29      1.49 o 
   1  -1   5      217.17      205.22      2.18 o 
   2  -1   5      503.50      471.99      1.89 o 
   3  -1   5       35.16       34.18      0.59 o 
   4  -1   5        0.09       -0.07      0.16 o 
   5  -1   5       21.20       18.07      1.06 o 
   6  -1   5        7.72        7.92      0.78 o 
  -6   0   5        3.88        3.46      0.35 o 
  -5   0   5        0.53        0.35      0.15 o 
  -4   0   5       25.41       21.26      0.48 o 
  -3   0   5      385.47      386.44      1.79 o 
  -2   0   5       52.39       35.88      0.40 o 
  -1   0   5       33.54       32.49      0.60 o 
   0   0   5        5.59        6.95      0.30 o 
   1   0   5       53.63       65.27      0.75 o 
   2   0   5       12.12        7.44      0.26 o 
   3   0   5        0.18        0.57      0.07 o 
   4   0   5        0.33        1.15      0.13 o 
   5   0   5        0.01        0.11      0.17 o 
   6   0   5       10.66       12.21      1.37 o 
  -7   1   5       10.26        9.24      1.14 o 
  -6   1   5        0.01        0.33      0.17 o 
  -5   1   5       10.43       11.28      0.47 o 
  -4   1   5        2.98        3.32      0.22 o 
  -3   1   5      149.86      155.03      1.31 o 
  -2   1   5        3.54        6.22      0.35 o 
  -1   1   5       21.57       30.97      0.52 o 
   0   1   5      400.16      406.71      3.01 o 
   1   1   5       37.57       25.33      0.54 o 
   2   1   5      414.32      393.37      2.00 o 
   3   1   5       18.85       16.92      0.54 o 
   4   1   5        8.09        8.58      0.37 o 
   5   1   5        0.33        0.47      0.20 o 
   6   1   5       16.27       17.62      1.20 o 
  -7   2   5        7.20        7.04      1.10 o 
  -6   2   5        2.69        2.57      0.35 o 
  -5   2   5        3.93        3.55      0.37 o 
  -4   2   5       28.94       27.71      0.57 o 
  -3   2   5       98.76       96.53      0.88 o 
  -2   2   5        3.91        1.29      0.19 o 
  -1   2   5       29.50       28.31      0.44 o 
   0   2   5       16.76       18.46      0.70 o 
   1   2   5        8.52       10.21      0.31 o 
   2   2   5       10.65       12.42      0.43 o 
   3   2   5        1.25        3.01      0.24 o 
   4   2   5        8.63       11.70      0.57 o 
   5   2   5        0.76        0.82      0.29 o 
   6   2   5        6.94        9.03      0.86 o 
  -6   3   5       12.30       13.86      0.82 o 
  -5   3   5        1.88        1.76      0.25 o 
  -4   3   5        0.51        0.42      0.07 o 
  -3   3   5       51.56       52.44      0.95 o 
  -2   3   5        2.20        1.43      0.17 o 
  -1   3   5        1.19        4.11      0.24 o 
   0   3   5       87.69       87.13      1.11 o 
   1   3   5        7.21        4.60      0.21 o 
   2   3   5      235.69      232.27      1.87 o 
   3   3   5       10.69        9.89      0.39 o 
   4   3   5        5.88        6.26      0.49 o 
   5   3   5       10.52        8.53      0.84 o 
   6   3   5        2.20        3.43      0.95 o 
  -6   4   5        2.96        2.56      1.11 o 
  -5   4   5        6.71        7.70      0.62 o 
  -4   4   5        2.48        2.31      0.43 o 
  -3   4   5        5.81        6.41      0.37 o 
  -2   4   5        4.73        5.00      0.40 o 
  -1   4   5       18.41       17.41      0.51 o 
   0   4   5        1.35        0.79      0.13 o 
   1   4   5        0.92        0.98      0.16 o 
   2   4   5       15.04       12.68      0.51 o 
   3   4   5       11.00       12.84      0.65 o 
   4   4   5        5.55        7.07      0.77 o 
   5   4   5        2.90        2.35      0.76 o 
  -5   5   5       15.67       16.24      0.93 o 
  -4   5   5        1.55        1.32      0.36 o 
  -3   5   5       10.58       10.15      0.55 o 
  -2   5   5        1.86        1.33      0.33 o 
  -1   5   5        0.01        0.30      0.17 o 
   0   5   5       12.23       12.92      0.52 o 
   1   5   5        9.97        9.06      0.41 o 
   2   5   5       67.68       66.06      1.39 o 
   3   5   5        2.16        2.63      0.49 o 
   4   5   5        0.01       -0.28      0.37 o 
  -5   6   5        2.45        3.49      0.76 o 
  -4   6   5        2.36        2.50      0.51 o 
  -3   6   5        1.09        3.12      0.53 o 
  -2   6   5        1.10        1.02      0.30 o 
  -1   6   5        4.08        4.68      0.38 o 
   0   6   5        0.00        0.19      0.20 o 
   1   6   5        1.02        1.48      0.24 o 
   2   6   5        3.61        3.78      0.55 o 
   3   6   5       10.55        9.75      0.99 o 
  -5   7   5        8.43        7.41      1.21 o 
  -4   7   5        1.45        1.62      0.77 o 
  -3   7   5        0.73        0.97      0.41 o 
  -2   7   5        0.84        1.07      0.39 o 
  -1   7   5        0.06       -0.09      0.26 o 
   0   7   5        2.01        2.21      0.33 o 
   1   7   5        3.44        3.73      0.45 o 
   2   7   5        5.48        6.07      0.58 o 
   3   7   5        0.14        0.38      0.46 o 
  -2   8   5        0.49        0.38      0.32 o 
  -1   8   5        1.38        2.17      0.44 o 
   0   8   5        0.03       -0.32      0.56 o 
   2   8   5        0.24        1.42      0.60 o 
  -1 -10   6        2.78        3.41      0.77 o 
   0 -10   6        3.84        3.10      1.16 o 
   1 -10   6        0.11        0.07      0.33 o 
  -4  -9   6        3.14        3.55      0.82 o 
  -3  -9   6        3.43        2.13      0.61 o 
  -2  -9   6        0.74        0.97      0.43 o 
  -1  -9   6        5.80        6.15      0.67 o 
   0  -9   6        2.74        3.20      0.35 o 
   1  -9   6       12.62       12.88      0.91 o 
   2  -9   6        0.01       -0.12      0.45 o 
  -4  -8   6        0.25       -0.56      0.63 o 
  -3  -8   6        6.78        7.58      0.63 o 
  -2  -8   6       30.82       31.71      1.48 o 
  -1  -8   6        7.32        7.40      0.52 o 
   0  -8   6       14.00       11.33      0.65 o 
   1  -8   6        0.00       -0.22      0.22 o 
   2  -8   6        2.33        2.33      0.65 o 
   3  -8   6        0.32        0.03      0.46 o 
  -5  -7   6       27.44       28.97      2.14 o 
  -4  -7   6        7.07        7.92      0.63 o 
  -3  -7   6       11.98       11.94      0.73 o 
  -2  -7   6        0.20        0.25      0.24 o 
  -1  -7   6       15.01       15.19      0.55 o 
   0  -7   6       23.42       23.84      0.67 o 
   1  -7   6       49.26       50.06      1.28 o 
   2  -7   6        6.83        7.07      0.48 o 
   3  -7   6       33.45       35.22      1.14 o 
   4  -7   6        0.12        0.05      0.30 o 
  -5  -6   6        0.04       -0.20      0.34 o 
  -4  -6   6        1.94        1.83      0.34 o 
  -3  -6   6        8.58        8.36      0.62 o 
  -2  -6   6       64.15       59.97      0.88 o 
  -1  -6   6       26.56       23.56      0.63 o 
   0  -6   6       67.88       67.68      1.03 o 
   1  -6   6        1.83        1.82      0.25 o 
   2  -6   6        4.12        3.54      0.33 o 
   3  -6   6        0.07        0.71      0.17 o 
   4  -6   6       38.08       31.92      1.15 o 
   5  -6   6       21.21       26.64      2.10 o 
  -6  -5   6        7.13        7.19      1.12 o 
  -5  -5   6       76.82       75.10      1.90 o 
  -4  -5   6        7.71        7.54      0.44 o 
  -3  -5   6       24.60       23.37      0.49 o 
  -2  -5   6       13.40       12.57      0.32 o 
  -1  -5   6       39.71       40.08      0.65 o 
   0  -5   6      155.63      154.49      1.24 o 
   1  -5   6      172.45      175.63      1.33 o 
   2  -5   6       35.58       37.93      0.93 o 
   3  -5   6       25.20       26.65      0.46 o 
   4  -5   6        0.65        0.39      0.42 o 
   5  -5   6        1.37        0.55      0.46 o 
   6  -5   6       11.60       12.78      1.51 o 
  -6  -4   6        0.01        0.43      0.34 o 
  -5  -4   6        9.48        9.45      0.68 o 
  -4  -4   6        1.44        1.34      0.20 o 
  -3  -4   6        3.88        2.31      0.13 o 
  -2  -4   6      153.72      154.62      0.98 o 
  -1  -4   6       51.82       50.21      0.52 o 
   0  -4   6      493.90      514.51      2.18 o 
   1  -4   6       17.08       17.38      0.36 o 
   2  -4   6        4.21        3.26      0.20 o 
   3  -4   6        9.38       10.68      0.59 o 
   4  -4   6      126.17      117.87      2.70 o 
   5  -4   6       16.42       21.30      1.55 o 
   6  -4   6        0.99        0.44      0.47 o 
  -6  -3   6       18.16       18.89      0.99 o 
  -5  -3   6       94.25       93.10      1.46 o 
  -4  -3   6        7.43        4.07      0.18 o 
  -3  -3   6       50.52       52.79      0.59 o 
  -2  -3   6       69.06       68.10      0.58 o 
  -1  -3   6       73.82       75.93      0.67 o 
   0  -3   6      515.58      527.47      1.82 o 
   1  -3   6      281.98      293.85      3.02 o 
   2  -3   6       41.86       36.95      0.60 o 
   3  -3   6        0.34        0.72      0.28 o 
   4  -3   6        0.02        0.10      0.19 o 
   5  -3   6        3.08        2.36      0.41 o 
   6  -3   6        3.82        4.33      0.61 o 
  -7  -2   6        0.35        1.48      0.63 o 
  -6  -2   6        1.90        1.10      0.32 o 
  -5  -2   6       48.01       46.52      0.97 o 
  -4  -2   6        0.42        0.59      0.11 o 
  -3  -2   6        4.74        2.74      0.13 o 
  -2  -2   6      229.87      227.86      0.99 o 
  -1  -2   6      363.30      372.20      1.14 o 
   0  -2   6     2364.65     2443.36     11.95 o 
   1  -2   6        1.03        0.57      0.09 o 
   2  -2   6       11.95        9.50      0.30 o 
   3  -2   6       76.18       74.08      1.07 o 
   4  -2   6      143.58      140.12      1.98 o 
   5  -2   6       14.66       16.90      1.06 o 
   6  -2   6        0.75        0.59      0.52 o 
  -7  -1   6        0.02        0.25      0.29 o 
  -6  -1   6       13.19       13.83      0.65 o 
  -5  -1   6       65.55       63.01      1.08 o 
  -4  -1   6       26.76       21.12      0.48 o 
  -3  -1   6       51.20       60.94      0.65 o 
  -2  -1   6      134.23      140.36      0.83 o 
  -1  -1   6       64.07       63.62      0.64 o 
   0  -1   6      636.08      646.12      2.42 o 
   1  -1   6      299.84      314.36      2.67 o 
   2  -1   6       31.12       23.11      0.51 o 
   3  -1   6       13.65       13.36      0.41 o 
   4  -1   6       19.81       17.19      0.71 o 
   5  -1   6        1.36        1.36      0.55 o 
   6  -1   6        0.63        0.68      0.54 o 
  -6   0   6       27.46       26.87      0.91 o 
  -5   0   6       56.60       54.94      1.03 o 
  -4   0   6        1.07        1.56      0.18 o 
  -3   0   6       14.73       10.10      0.29 o 
  -2   0   6      377.30      395.11      1.41 o 
  -1   0   6     1316.54     1405.69      4.35 o 
   0   0   6     2025.99     2176.58      7.81 o 
   1   0   6      100.91      113.47      1.08 o 
   2   0   6       21.52       18.95      0.47 o 
   3   0   6      108.67      104.35      0.96 o 
   4   0   6       68.35       58.40      2.16 o 
   5   0   6       28.98       26.76      1.01 o 
   6   0   6        1.58        3.14      0.80 o 
  -7   1   6        2.44        1.98      0.64 o 
  -6   1   6        3.52        4.32      0.36 o 
  -5   1   6       48.36       49.98      0.98 o 
  -4   1   6       38.39       35.14      0.72 o 
  -3   1   6        9.76       10.33      0.25 o 
  -2   1   6       47.35       50.57      0.98 o 
  -1   1   6       24.80       24.35      0.54 o 
   0   1   6      327.09      326.22      2.45 o 
   1   1   6      279.93      298.44      2.27 o 
   2   1   6        0.02        1.44      0.15 o 
   3   1   6        3.24        5.60      0.28 o 
   4   1   6       88.99       82.49      1.14 o 
   5   1   6        1.53        1.90      0.34 o 
   6   1   6        2.71        2.98      0.85 o 
  -7   2   6        1.02        2.28      0.77 o 
  -6   2   6       55.86       57.74      1.66 o 
  -5   2   6       16.63       14.69      0.57 o 
  -4   2   6        1.14        1.96      0.14 o 
  -3   2   6       28.52       24.97      0.62 o 
  -2   2   6      327.56      341.14      2.30 o 
  -1   2   6      601.00      608.60      3.31 o 
   0   2   6      326.30      341.69      2.67 o 
   1   2   6       94.26       98.84      1.11 o 
   2   2   6        3.41        3.17      0.21 o 
   3   2   6       47.38       45.29      0.82 o 
   4   2   6       19.10       17.32      0.70 o 
   5   2   6       39.99       36.63      2.04 o 
   6   2   6        0.24        0.90      0.66 o 
  -6   3   6        0.84        1.53      0.34 o 
  -5   3   6       33.84       34.33      1.54 o 
  -4   3   6       13.90       13.65      0.59 o 
  -3   3   6       15.38       12.60      0.58 o 
  -2   3   6        0.79        0.82      0.24 o 
  -1   3   6        5.15        4.46      0.24 o 
   0   3   6      102.73       97.17      1.25 o 
   1   3   6       96.97       97.05      1.07 o 
   2   3   6        6.06        8.31      0.34 o 
   3   3   6       21.54       17.44      0.53 o 
   4   3   6       70.06       68.03      1.60 o 
   5   3   6        6.03        6.91      0.75 o 
  -6   4   6       33.67       32.08      2.21 o 
  -5   4   6        0.49       -0.38      0.38 o 
  -4   4   6        0.25        0.04      0.21 o 
  -3   4   6       20.27       17.89      0.77 o 
  -2   4   6       82.53       80.92      1.59 o 
  -1   4   6       92.33       96.35      1.34 o 
   0   4   6       37.51       37.58      0.84 o 
   1   4   6        4.71        5.35      0.31 o 
   2   4   6        0.77        0.68      0.14 o 
   3   4   6        8.44        9.43      0.60 o 
   4   4   6        5.13        4.83      0.64 o 
   5   4   6       25.77       25.65      2.07 o 
  -5   5   6       14.66       14.48      0.89 o 
  -4   5   6        5.07        5.35      0.65 o 
  -3   5   6       27.71       23.60      1.25 o 
  -2   5   6        0.39        0.19      0.46 o 
  -1   5   6        0.12        0.27      0.15 o 
   0   5   6       18.84       18.29      0.73 o 
   1   5   6       20.04       20.29      0.63 o 
   2   5   6        0.59        0.96      0.25 o 
   3   5   6       33.39       32.52      1.22 o 
   4   5   6       10.58        9.93      0.73 o 
  -5   6   6        0.07        0.57      0.70 o 
  -4   6   6        2.82        2.14      0.47 o 
  -3   6   6        5.48        6.96      0.76 o 
  -2   6   6        8.40        8.69      0.78 o 
  -1   6   6       12.15       12.25      0.60 o 
   0   6   6        9.03        8.07      0.53 o 
   1   6   6        8.20        7.63      0.47 o 
   2   6   6        0.42        0.37      0.22 o 
   3   6   6        0.57        0.76      0.26 o 
   4   6   6        2.23        2.83      0.68 o 
  -4   7   6        1.92        1.76      0.72 o 
  -3   7   6       11.20        8.75      0.92 o 
  -2   7   6        1.68        1.28      0.61 o 
  -1   7   6        1.82        1.34      0.37 o 
   0   7   6        1.75        2.64      0.48 o 
   1   7   6        6.42        5.89      0.56 o 
   2   7   6        3.87        3.47      0.47 o 
   3   7   6        5.45        5.17      1.04 o 
  -2   8   6        0.36        1.18      0.67 o 
  -1   8   6        1.33        0.89      0.48 o 
  -1 -10   7        0.18        0.09      0.37 o 
   0 -10   7        1.51        2.46      0.52 o 
   1 -10   7        3.34        3.62      0.44 o 
  -3  -9   7        4.71        4.65      0.70 o 
  -2  -9   7        9.61       10.39      0.95 o 
  -1  -9   7       15.00       15.91      1.07 o 
   0  -9   7        0.31        0.50      0.24 o 
   1  -9   7        3.45        3.89      0.54 o 
   2  -9   7        4.25        4.52      0.65 o 
  -4  -8   7       15.67       14.34      1.15 o 
  -3  -8   7       24.51       25.13      1.11 o 
  -2  -8   7       21.53       24.55      1.99 o 
  -1  -8   7        0.01        0.21      0.27 o 
   0  -8   7        0.05       -0.16      0.20 o 
   1  -8   7        4.14        4.33      0.44 o 
   2  -8   7       85.45       84.90      1.86 o 
   3  -8   7        6.10        6.92      0.80 o 
  -5  -7   7        0.00        1.20      0.62 o 
  -4  -7   7        0.49        0.48      0.29 o 
  -3  -7   7       16.96       15.76      0.84 o 
  -2  -7   7        5.13        5.69      0.40 o 
  -1  -7   7       30.85       31.78      0.82 o 
   0  -7   7       10.50        9.92      0.50 o 
   1  -7   7       24.61       26.56      0.67 o 
   2  -7   7        8.23        9.45      0.53 o 
   3  -7   7       24.43       19.48      1.24 o 
   4  -7   7        0.00       -0.03      0.46 o 
  -5  -6   7        0.09       -0.26      0.26 o 
  -4  -6   7      136.64      133.54      4.13 o 
  -3  -6   7       77.39       75.23      1.58 o 
  -2  -6   7       84.14       83.50      1.03 o 
  -1  -6   7        0.43        0.27      0.11 o 
   0  -6   7        5.63        7.29      0.35 o 
   1  -6   7      166.93      171.72      1.48 o 
   2  -6   7      132.19      127.48      1.75 o 
   3  -6   7        3.99        4.33      0.39 o 
   4  -6   7        0.14        0.08      0.39 o 
   5  -6   7        0.90        0.41      0.46 o 
  -6  -5   7        0.10        0.15      0.38 o 
  -5  -5   7        5.01        4.84      0.51 o 
  -4  -5   7        1.68        2.20      0.27 o 
  -3  -5   7       10.46        9.01      0.28 o 
  -2  -5   7        1.48        2.12      0.15 o 
  -1  -5   7      169.24      181.28      1.14 o 
   0  -5   7       89.15       87.29      1.09 o 
   1  -5   7      108.76      113.77      1.71 o 
   2  -5   7       35.57       34.55      0.89 o 
   3  -5   7        2.06        1.10      0.20 o 
   4  -5   7        9.50        8.87      0.82 o 
   5  -5   7        0.13       -0.45      0.45 o 
  -6  -4   7        1.82        1.25      0.29 o 
  -5  -4   7       37.15       32.20      1.19 o 
  -4  -4   7      324.45      305.96      2.42 o 
  -3  -4   7      122.62      107.97      0.95 o 
  -2  -4   7      209.01      207.73      1.11 o 
  -1  -4   7        0.04        0.37      0.08 o 
   0  -4   7      190.28      216.97      1.34 o 
   1  -4   7      540.51      550.68      2.54 o 
   2  -4   7       22.51       21.44      0.56 o 
   3  -4   7       26.07       26.15      0.74 o 
   4  -4   7        0.20        0.77      0.28 o 
   5  -4   7        0.41        0.30      0.28 o 
   6  -4   7        1.35        4.06      0.96 o 
  -7  -3   7        0.09       -0.14      0.40 o 
  -6  -3   7       16.38       15.66      1.07 o 
  -5  -3   7       15.93       16.06      0.64 o 
  -4  -3   7        2.53        3.62      0.17 o 
  -3  -3   7        0.86        1.34      0.12 o 
  -2  -3   7        1.40        1.87      0.12 o 
  -1  -3   7      841.44      903.16      3.48 o 
   0  -3   7      241.86      241.13      1.25 o 
   1  -3   7      291.62      294.11      3.25 o 
   2  -3   7      146.02      142.27      2.50 o 
   3  -3   7       15.43       18.36      0.59 o 
   4  -3   7        0.80        0.20      0.26 o 
   5  -3   7       49.43       49.05      1.90 o 
   6  -3   7       33.20       36.26      2.43 o 
  -7  -2   7        1.77        1.98      0.57 o 
  -6  -2   7        8.85        6.57      0.50 o 
  -5  -2   7      111.13      100.91      1.35 o 
  -4  -2   7      292.13      279.58      1.86 o 
  -3  -2   7      112.12       99.84      0.72 o 
  -2  -2   7      299.39      293.88      1.23 o 
  -1  -2   7       11.42       14.99      0.25 o 
   0  -2   7      701.34      793.15      2.13 o 
   1  -2   7      200.49      189.89      1.19 o 
   2  -2   7        5.27        4.92      0.30 o 
   3  -2   7      204.80      200.81      1.73 o 
   4  -2   7        0.01        0.00      0.19 o 
   5  -2   7        0.15       -0.14      0.29 o 
   6  -2   7        0.12        0.51      0.60 o 
  -6  -1   7       32.76       30.98      0.98 o 
  -5  -1   7       13.71       13.88      0.54 o 
  -4  -1   7        3.04        4.32      0.23 o 
  -3  -1   7       24.87       24.75      0.43 o 
  -2  -1   7       33.91       32.53      0.44 o 
  -1  -1   7     1511.17     1624.25      4.86 o 
   0  -1   7      157.26      148.41      1.41 o 
   1  -1   7      503.92      496.33      3.36 o 
   2  -1   7      250.54      233.75      1.46 o 
   3  -1   7       18.50       20.86      0.62 o 
   4  -1   7      104.06       94.29      1.66 o 
   5  -1   7       61.32       54.88      1.94 o 
   6  -1   7        4.60        5.41      0.66 o 
  -6   0   7       16.23       14.24      0.60 o 
  -5   0   7       78.28       74.01      1.21 o 
  -4   0   7      127.08      115.44      1.35 o 
  -3   0   7       90.85       83.41      0.83 o 
  -2   0   7      419.30      422.24      1.58 o 
  -1   0   7        2.11        3.18      0.28 o 
   0   0   7      315.21      358.22      2.61 o 
   1   0   7        7.90       10.20      0.35 o 
   2   0   7       22.28       23.41      0.51 o 
   3   0   7      421.58      415.48      2.39 o 
   4   0   7        5.31        4.27      0.38 o 
   5   0   7        0.08        1.12      0.34 o 
   6   0   7        0.50        1.55      0.68 o 
  -7   1   7       36.50       35.27      2.30 o 
  -6   1   7       10.82       11.62      0.76 o 
  -5   1   7        8.88        9.38      0.43 o 
  -4   1   7        1.36        2.28      0.20 o 
  -3   1   7       24.63       25.89      0.42 o 
  -2   1   7      164.24      162.87      1.84 o 
  -1   1   7      688.10      749.29      4.97 o 
   0   1   7       82.14       79.39      1.13 o 
   1   1   7      468.79      469.82      2.66 o 
   2   1   7      153.76      145.92      1.37 o 
   3   1   7        0.08        0.42      0.15 o 
   4   1   7      184.14      167.21      1.84 o 
   5   1   7        0.90        0.40      0.28 o 
  -6   2   7       10.08       10.37      0.75 o 
  -5   2   7       19.17       18.95      0.90 o 
  -4   2   7       60.33       52.76      0.95 o 
  -3   2   7      117.40      130.81      1.47 o 
  -2   2   7      388.24      395.77      2.36 o 
  -1   2   7        4.77        5.46      0.25 o 
   0   2   7       29.21       33.49      1.27 o 
   1   2   7        5.52        5.89      0.44 o 
   2   2   7      189.59      183.01      1.61 o 
   3   2   7      269.15      268.84      2.10 o 
   4   2   7       16.33       15.97      0.70 o 
   5   2   7        1.59        2.90      0.48 o 
  -6   3   7        0.23        0.36      0.68 o 
  -5   3   7        5.13        4.81      0.66 o 
  -4   3   7        0.03        0.05      0.24 o 
  -3   3   7        6.11        6.16      0.65 o 
  -2   3   7       96.86      101.86      2.23 o 
  -1   3   7      102.82      107.28      1.33 o 
   0   3   7       98.49       96.59      1.31 o 
   1   3   7      159.07      157.50      1.44 o 
   2   3   7       46.29       43.54      0.81 o 
   3   3   7        7.15        5.85      0.37 o 
   4   3   7       59.01       54.53      1.87 o 
   5   3   7       19.25       17.56      1.35 o 
  -6   4   7        2.76        2.57      0.60 o 
  -5   4   7        3.44        3.41      0.44 o 
  -4   4   7       50.96       50.25      1.87 o 
  -3   4   7       73.87       76.92      1.63 o 
  -2   4   7      167.76      168.61      3.06 o 
  -1   4   7        4.66        5.24      0.34 o 
   0   4   7        7.94        7.00      0.49 o 
   1   4   7       10.76       10.75      0.45 o 
   2   4   7      162.09      160.83      1.78 o 
   3   4   7       53.40       52.08      1.23 o 
   4   4   7       11.44       11.10      0.73 o 
  -5   5   7        3.35        4.02      0.66 o 
  -4   5   7        0.46        0.15      0.31 o 
  -3   5   7        2.93        3.19      0.51 o 
  -2   5   7       10.76       10.63      1.62 o 
  -1   5   7       16.99       15.98      0.62 o 
   0   5   7       71.08       71.46      1.48 o 
   1   5   7       18.88       20.13      0.74 o 
   2   5   7       18.81       17.99      0.75 o 
   3   5   7        1.75        1.99      0.45 o 
   4   5   7        2.64        2.40      0.53 o 
  -5   6   7        2.10        1.25      0.58 o 
  -4   6   7       29.48       28.64      1.58 o 
  -3   6   7       16.79       16.64      1.43 o 
  -2   6   7       50.38       49.78      1.90 o 
  -1   6   7        0.05        0.24      0.25 o 
   0   6   7        8.10        6.96      0.52 o 
   1   6   7       18.20       18.15      0.75 o 
   2   6   7       30.56       28.06      1.18 o 
   3   6   7        1.88        1.69      0.36 o 
  -3   7   7        1.36        0.54      0.53 o 
  -2   7   7        0.26        0.18      0.33 o 
  -1   7   7       10.98       11.26      0.94 o 
   0   7   7       25.92       28.57      1.44 o 
   1   7   7        0.62        1.01      0.80 o 
   2   7   7       12.46       11.91      1.35 o 
  -2   8   7        9.37        9.57      1.35 o 
  -1   8   7        0.80        1.68      0.58 o 
  -1 -10   8        0.01        0.00      0.40 o 
   0 -10   8        6.14        4.69      0.87 o 
   1 -10   8        0.70        0.85      0.44 o 
  -3  -9   8        9.93        9.03      1.02 o 
  -2  -9   8        0.04        0.16      0.31 o 
  -1  -9   8        1.09        1.48      1.05 o 
   0  -9   8       16.55       17.54      0.88 o 
   1  -9   8        5.58        5.94      0.53 o 
   2  -9   8        0.06       -0.70      0.70 o 
  -4  -8   8        0.10        0.45      0.34 o 
  -3  -8   8        0.01        0.19      0.25 o 
  -2  -8   8       15.71       14.97      1.02 o 
  -1  -8   8       24.11       23.27      0.90 o 
   0  -8   8       31.78       29.74      0.93 o 
   1  -8   8        6.14        6.30      0.51 o 
   2  -8   8        5.74        4.99      0.66 o 
   3  -8   8        1.30        1.26      0.44 o 
  -4  -7   8        0.70        1.99      0.35 o 
  -3  -7   8       47.30       43.89      2.11 o 
  -2  -7   8        0.03        0.43      0.18 o 
  -1  -7   8       23.98       24.82      0.62 o 
   0  -7   8       39.78       38.43      1.04 o 
   1  -7   8       15.35       16.44      1.02 o 
   2  -7   8       16.24       13.56      0.67 o 
   3  -7   8        0.06       -0.35      0.35 o 
   4  -7   8        0.01        0.95      0.69 o 
  -5  -6   8        1.95        1.71      0.30 o 
  -4  -6   8        0.30        0.25      0.26 o 
  -3  -6   8        0.04        0.40      0.15 o 
  -2  -6   8        1.73        2.42      0.20 o 
  -1  -6   8      231.96      234.29      2.30 o 
   0  -6   8       32.51       28.89      0.79 o 
   1  -6   8       43.17       40.90      0.87 o 
   2  -6   8        0.17        0.41      0.18 o 
   3  -6   8       37.62       37.93      1.64 o 
   4  -6   8       35.58       40.84      1.81 o 
  -6  -5   8        6.76        6.26      1.06 o 
  -5  -5   8        0.01        0.37      0.27 o 
  -4  -5   8        2.85        1.21      0.51 o 
  -3  -5   8       42.90       40.99      0.66 o 
  -2  -5   8        0.19        0.20      0.08 o 
  -1  -5   8       88.75       80.95      1.00 o 
   0  -5   8       72.31       69.48      0.90 o 
   1  -5   8       22.51       21.01      0.54 o 
   2  -5   8       95.51       92.09      0.85 o 
   3  -5   8       13.21       14.74      0.98 o 
   4  -5   8        0.06       -0.02      0.70 o 
   5  -5   8        2.84        3.81      0.84 o 
  -6  -4   8        1.98        2.89      0.42 o 
  -5  -4   8        0.04       -0.11      0.24 o 
  -4  -4   8        3.53        3.51      0.17 o 
  -3  -4   8        7.99        8.36      0.32 o 
  -2  -4   8       52.61       43.03      0.60 o 
  -1  -4   8      589.06      602.04      2.68 o 
   0  -4   8       12.70       17.60      0.39 o 
   1  -4   8      126.55      121.09      1.64 o 
   2  -4   8       15.76       14.62      0.64 o 
   3  -4   8       57.92       58.42      1.43 o 
   4  -4   8       21.26       21.20      1.72 o 
   5  -4   8        0.01        0.26      1.03 o 
  -6  -3   8        2.65        4.42      0.63 o 
  -5  -3   8        1.58        0.44      0.16 o 
  -4  -3   8        0.76        1.39      0.12 o 
  -3  -3   8        4.13        4.10      0.20 o 
  -2  -3   8       12.05       11.58      0.26 o 
  -1  -3   8      184.75      165.57      1.02 o 
   0  -3   8      162.19      160.76      1.51 o 
   1  -3   8       35.75       26.15      0.55 o 
   2  -3   8      118.21      114.25      1.59 o 
   3  -3   8      115.79      116.24      2.01 o 
   4  -3   8        0.82        0.76      0.29 o 
   5  -3   8        0.01        0.07      0.29 o 
  -6  -2   8        5.44        3.94      0.49 o 
  -5  -2   8        0.10        0.10      0.24 o 
  -4  -2   8       12.68       12.02      0.42 o 
  -3  -2   8       42.78       38.52      0.59 o 
  -2  -2   8      196.60      179.86      1.03 o 
  -1  -2   8      197.77      206.50      1.22 o 
   0  -2   8      217.22      246.90      1.39 o 
   1  -2   8       68.89       67.61      0.92 o 
   2  -2   8       28.87       25.77      0.79 o 
   3  -2   8       10.23       11.54      0.62 o 
   4  -2   8       20.54       19.69      1.15 o 
   5  -2   8        0.62        1.34      1.33 o 
  -6  -1   8        0.71        1.60      0.26 o 
  -5  -1   8        0.32        0.91      0.17 o 
  -4  -1   8       50.90       48.45      0.91 o 
  -3  -1   8        0.54        0.75      0.12 o 
  -2  -1   8      154.51      148.14      1.07 o 
  -1  -1   8      205.29      190.96      1.32 o 
   0  -1   8      314.49      311.27      2.20 o 
   1  -1   8       47.99       35.13      0.52 o 
   2  -1   8       30.17       31.70      0.70 o 
   3  -1   8      158.18      162.37      2.04 o 
   4  -1   8       22.68       24.98      1.28 o 
   5  -1   8        0.19        0.56      0.43 o 
  -6   0   8       18.27       18.64      0.90 o 
  -5   0   8       11.98       10.39      0.47 o 
  -4   0   8       18.50       17.22      0.53 o 
  -3   0   8       40.97       35.68      0.62 o 
  -2   0   8       43.21       34.68      0.56 o 
  -1   0   8       17.48       16.58      0.44 o 
   0   0   8       17.98       27.25      0.76 o 
   1   0   8        0.20        0.32      0.09 o 
   2   0   8       13.50       11.61      0.39 o 
   3   0   8        0.45        0.45      0.16 o 
   4   0   8       45.50       48.59      1.29 o 
   5   0   8        1.40        2.67      0.43 o 
  -7   1   8        1.73        0.64      0.35 o 
  -6   1   8        0.73        0.75      0.26 o 
  -5   1   8       11.23       12.88      0.49 o 
  -4   1   8      104.84       94.71      1.09 o 
  -3   1   8       43.89       38.83      1.05 o 
  -2   1   8      273.06      272.36      2.21 o 
  -1   1   8       80.21       76.08      0.97 o 
   0   1   8      277.89      270.15      2.22 o 
   1   1   8       34.96       27.81      0.69 o 
   2   1   8        1.76        2.55      0.23 o 
   3   1   8       27.79       31.72      0.80 o 
   4   1   8       48.26       50.32      1.38 o 
   5   1   8        0.68        0.79      0.36 o 
  -6   2   8        3.18        4.69      0.54 o 
  -5   2   8       32.45       29.80      0.99 o 
  -4   2   8       19.45       17.98      0.81 o 
  -3   2   8        6.03        4.35      0.29 o 
  -2   2   8        2.18        2.27      0.24 o 
  -1   2   8        8.81        7.99      0.38 o 
   0   2   8      153.96      146.81      2.00 o 
   1   2   8        1.36        1.75      0.17 o 
   2   2   8        8.58        8.90      0.38 o 
   3   2   8        0.20        0.04      0.21 o 
   4   2   8       62.66       71.89      1.72 o 
   5   2   8        0.85        2.00      0.59 o 
  -6   3   8        0.63        0.95      0.37 o 
  -5   3   8       15.07       16.16      1.13 o 
  -4   3   8       35.65       31.94      1.47 o 
  -3   3   8      158.23      146.40      2.14 o 
  -2   3   8       93.12       93.89      2.24 o 
  -1   3   8        5.20        4.77      0.46 o 
   0   3   8      116.97      111.75      1.69 o 
   1   3   8       13.37       14.37      0.68 o 
   2   3   8        7.40        6.18      0.47 o 
   3   3   8        1.41        0.59      0.20 o 
   4   3   8       13.80       12.95      1.30 o 
  -6   4   8        1.48        0.55      0.71 o 
  -5   4   8       15.07       13.36      0.89 o 
  -4   4   8       12.18       12.85      0.98 o 
  -3   4   8        0.08        0.19      0.40 o 
  -2   4   8        2.24        1.63      0.38 o 
  -1   4   8       15.97       15.31      0.57 o 
   0   4   8      200.48      204.25      2.44 o 
   1   4   8       20.10       20.95      0.74 o 
   2   4   8        5.87        7.33      0.49 o 
   3   4   8        0.82        1.65      0.26 o 
   4   4   8       38.08       43.59      1.89 o 
  -5   5   8        2.76        2.86      0.87 o 
  -4   5   8        0.05        0.19      0.37 o 
  -3   5   8       95.47       91.27      3.01 o 
  -2   5   8        0.03       -0.07      0.30 o 
  -1   5   8        0.45        0.29      0.50 o 
   0   5   8       30.34       31.10      1.01 o 
   1   5   8        1.00        1.22      0.25 o 
   2   5   8       18.22       15.16      0.71 o 
   3   5   8        0.75        0.02      0.24 o 
   4   5   8        0.41        1.04      0.51 o 
  -4   6   8        2.15        1.22      0.53 o 
  -3   6   8        0.19        0.21      0.35 o 
  -2   6   8        0.10        0.56      0.32 o 
  -1   6   8       29.46       29.86      1.48 o 
   0   6   8       42.52       40.10      1.66 o 
   1   6   8       53.64       52.64      1.31 o 
   2   6   8        0.24        0.29      0.42 o 
   3   6   8        0.80        1.50      0.46 o 
  -2   7   8        9.89        8.64      1.25 o 
  -1   7   8        0.09        0.27      0.32 o 
   0   7   8        4.39        3.77      0.56 o 
  -1   8   8        6.78        6.39      1.09 o 
  -2 -10   9        1.97        1.72      0.45 o 
  -1 -10   9        0.02       -0.54      0.54 o 
   1 -10   9       24.02       24.23      1.96 o 
  -3  -9   9        4.88        3.00      0.49 o 
  -2  -9   9        6.16        5.73      0.70 o 
  -1  -9   9       59.55       58.79      2.03 o 
   0  -9   9        3.57        3.02      0.32 o 
   1  -9   9        5.59        6.33      0.75 o 
   2  -9   9        0.02       -0.68      0.68 o 
  -4  -8   9        2.54        4.63      0.64 o 
  -3  -8   9       21.42       22.10      1.31 o 
  -2  -8   9        8.37        8.28      0.78 o 
  -1  -8   9        8.69        8.27      0.56 o 
   0  -8   9      147.70      154.24      2.12 o 
   1  -8   9        1.05        1.52      0.27 o 
   2  -8   9        5.05        4.89      0.65 o 
   3  -8   9        9.63       10.05      1.38 o 
  -4  -7   9        0.06        0.21      0.29 o 
  -3  -7   9       11.18       10.39      0.86 o 
  -2  -7   9      148.14      149.20      2.12 o 
  -1  -7   9      195.97      198.43      2.23 o 
   0  -7   9        3.68        3.98      0.35 o 
   1  -7   9       31.98       34.40      1.02 o 
   2  -7   9        6.42        7.30      0.77 o 
   3  -7   9        3.98        2.51      0.52 o 
  -5  -6   9       38.13       43.08      1.53 o 
  -4  -6   9        2.74        4.13      0.47 o 
  -3  -6   9       78.29       78.71      1.39 o 
  -2  -6   9       32.75       33.62      0.64 o 
  -1  -6   9       54.54       58.72      1.13 o 
   0  -6   9      170.40      175.31      1.92 o 
   1  -6   9       46.73       50.79      0.94 o 
   2  -6   9      132.76      133.92      2.86 o 
   3  -6   9       54.99       59.13      2.11 o 
   4  -6   9        0.44        0.60      0.42 o 
  -6  -5   9       35.89       43.63      2.64 o 
  -5  -5   9        2.29        1.50      0.32 o 
  -4  -5   9        1.32        1.76      0.31 o 
  -3  -5   9        4.76        4.71      0.27 o 
  -2  -5   9      575.85      591.80      2.55 o 
  -1  -5   9      188.33      183.92      1.69 o 
   0  -5   9        6.51        6.08      0.35 o 
   1  -5   9      123.77      122.78      1.56 o 
   2  -5   9       21.31       22.70      1.18 o 
   3  -5   9       69.56       62.36      2.67 o 
   4  -5   9       90.79       91.63      2.71 o 
  -6  -4   9        9.20       10.25      1.22 o 
  -5  -4   9       21.23       23.51      1.05 o 
  -4  -4   9       32.24       36.53      0.91 o 
  -3  -4   9      247.72      239.79      1.82 o 
  -2  -4   9      124.80      121.63      1.09 o 
  -1  -4   9       76.98       86.51      0.85 o 
   0  -4   9       38.97       36.84      0.68 o 
   1  -4   9       19.81       22.18      1.32 o 
   2  -4   9      900.37      885.84      4.25 o 
   3  -4   9       69.39       75.39      2.21 o 
   4  -4   9        0.54        0.34      0.36 o 
   5  -4   9        1.24        2.38      0.76 o 
  -6  -3   9       19.61       22.99      1.29 o 
  -5  -3   9       14.28       10.81      0.63 o 
  -4  -3   9        1.74        2.30      0.20 o 
  -3  -3   9       99.01       96.95      0.86 o 
  -2  -3   9      509.86      501.39      1.84 o 
  -1  -3   9       59.13       49.48      0.55 o 
   0  -3   9       62.49       58.96      0.86 o 
   1  -3   9      258.82      246.93      1.71 o 
   2  -3   9       16.90       16.64      0.79 o 
   3  -3   9      187.02      174.40      2.37 o 
   4  -3   9       28.23       27.90      1.43 o 
   5  -3   9        4.89        4.61      0.69 o 
  -6  -2   9        1.78        1.73      0.30 o 
  -5  -2   9       43.07       43.56      1.08 o 
  -4  -2   9      172.13      174.93      1.50 o 
  -3  -2   9      481.24      459.75      1.89 o 
  -2  -2   9      298.01      285.09      1.42 o 
  -1  -2   9       43.63       48.97      0.66 o 
   0  -2   9       17.36       16.94      0.34 o 
   1  -2   9      218.81      198.76      1.70 o 
   2  -2   9     1558.28     1516.19      6.31 o 
   3  -2   9        5.15        6.40      0.49 o 
   4  -2   9        0.14        0.08      0.35 o 
   5  -2   9        0.56        0.65      0.59 o 
  -6  -1   9        5.50        6.89      0.62 o 
  -5  -1   9       13.68       10.57      0.49 o 
  -4  -1   9        3.74        4.79      0.32 o 
  -3  -1   9       84.60       79.35      0.74 o 
  -2  -1   9       53.38       51.47      0.64 o 
  -1  -1   9      102.96       91.72      0.92 o 
   0  -1   9      248.64      244.12      2.07 o 
   1  -1   9      298.81      274.09      2.09 o 
   2  -1   9       15.06       13.91      0.51 o 
   3  -1   9      101.65       92.55      1.45 o 
   4  -1   9        5.95        4.38      0.55 o 
   5  -1   9        0.25       -0.08      0.30 o 
  -6   0   9        1.40        1.37      0.28 o 
  -5   0   9      125.14      120.81      1.56 o 
  -4   0   9      237.09      248.68      2.01 o 
  -3   0   9      423.58      404.37      1.78 o 
  -2   0   9      277.63      264.04      1.90 o 
  -1   0   9       52.12       52.84      0.78 o 
   0   0   9      158.66      160.17      1.55 o 
   1   0   9      740.57      717.26      3.46 o 
   2   0   9      699.41      708.69      4.24 o 
   3   0   9       10.97        9.97      0.41 o 
   4   0   9        1.19        2.51      0.49 o 
   5   0   9        0.00        1.22      0.98 o 
  -6   1   9        5.53        5.22      0.45 o 
  -5   1   9        0.06       -0.21      0.21 o 
  -4   1   9       14.99       15.02      0.74 o 
  -3   1   9        2.45        2.99      0.34 o 
  -2   1   9        0.89        1.34      0.15 o 
  -1   1   9      444.75      428.07      2.70 o 
   0   1   9      255.77      251.43      2.86 o 
   1   1   9      218.76      203.72      2.22 o 
   2   1   9       29.45       28.88      0.85 o 
   3   1   9        8.43        8.89      0.45 o 
   4   1   9        9.03        7.54      0.77 o 
  -6   2   9        4.11        4.06      0.66 o 
  -5   2   9      129.14      125.18      2.07 o 
  -4   2   9       86.01       98.11      1.92 o 
  -3   2   9      186.06      176.61      2.32 o 
  -2   2   9      103.12      102.15      1.57 o 
  -1   2   9       74.78       73.39      1.19 o 
   0   2   9      234.35      243.30      3.57 o 
   1   2   9      305.25      308.88      2.97 o 
   2   2   9       60.90       60.24      1.12 o 
   3   2   9        2.62        2.29      0.30 o 
   4   2   9        5.42        7.14      0.75 o 
  -6   3   9       14.73       15.39      1.66 o 
  -5   3   9       11.80       13.72      1.08 o 
  -4   3   9       15.33       13.05      1.01 o 
  -3   3   9        5.30        4.74      0.33 o 
  -2   3   9       10.13        9.02      0.44 o 
  -1   3   9      549.85      553.43      3.42 o 
   0   3   9       63.10       63.18      1.81 o 
   1   3   9      117.14      112.66      1.93 o 
   2   3   9       26.97       25.97      0.97 o 
   3   3   9        0.69        1.18      0.44 o 
  -5   4   9       45.53       46.93      2.03 o 
  -4   4   9        9.09       12.68      1.00 o 
  -3   4   9       59.92       54.10      1.97 o 
  -2   4   9       22.11       23.70      2.37 o 
  -1   4   9       32.65       32.18      0.86 o 
   0   4   9       66.51       68.15      1.47 o 
   1   4   9        7.63        7.33      0.46 o 
   2   4   9        0.65        0.69      0.20 o 
   3   4   9        9.85       12.12      0.76 o 
  -4   5   9        1.27        1.18      0.48 o 
  -3   5   9        1.72        1.52      0.60 o 
  -2   5   9       48.69       49.45      1.91 o 
  -1   5   9      216.16      224.30      3.91 o 
   0   5   9        0.58        1.03      0.26 o 
   1   5   9       53.47       53.20      1.29 o 
   2   5   9        7.63        7.37      0.52 o 
   3   5   9        3.70        4.47      0.51 o 
  -3   6   9       16.52       15.75      1.20 o 
  -2   6   9        8.37        9.69      0.92 o 
  -1   6   9        1.36        1.66      0.42 o 
   0   6   9        1.80        1.18      0.72 o 
   1   6   9        6.83        6.48      0.78 o 
   2   6   9        6.73        7.73      0.97 o 
  -2   7   9       26.68       24.79      2.11 o 
  -1   7   9       25.65       22.55      1.88 o 
   1 -10  10        0.10       -0.10      0.49 o 
  -3  -9  10        0.21       -0.22      0.51 o 
  -2  -9  10        0.25        0.71      0.44 o 
  -1  -9  10        3.52        2.86      0.48 o 
   0  -9  10        0.20        0.08      0.63 o 
   1  -9  10       29.84       26.37      2.04 o 
   2  -9  10        2.33        2.43      0.79 o 
  -4  -8  10        0.25        2.04      0.72 o 
  -3  -8  10        2.72        1.87      0.45 o 
  -2  -8  10        0.01       -0.28      0.28 o 
  -1  -8  10        6.41        6.30      0.44 o 
   0  -8  10       77.33       80.08      1.70 o 
   1  -8  10        1.04        1.68      0.43 o 
   2  -8  10        0.49        1.63      0.59 o 
  -4  -7  10        0.17        0.01      0.25 o 
  -3  -7  10        1.72        1.73      0.56 o 
  -2  -7  10       12.94       12.19      0.67 o 
  -1  -7  10        0.33        0.49      0.17 o 
   0  -7  10       24.29       26.36      0.91 o 
   1  -7  10       71.55       68.38      2.14 o 
   2  -7  10        0.16        0.33      0.30 o 
   3  -7  10        0.26       -0.33      0.34 o 
  -5  -6  10        0.28        0.10      0.41 o 
  -4  -6  10        3.96        4.67      0.49 o 
  -3  -6  10        1.98        1.29      0.22 o 
  -2  -6  10       31.42       31.65      0.76 o 
  -1  -6  10       97.24       98.64      1.79 o 
   0  -6  10       92.95       96.08      1.56 o 
   1  -6  10        4.02        4.31      0.37 o 
   2  -6  10        1.86        0.85      1.03 o 
   3  -6  10       31.90       29.71      1.55 o 
   4  -6  10        4.38        1.49      0.61 o 
  -6  -5  10       11.04       11.23      1.30 o 
  -5  -5  10        4.71        5.02      0.56 o 
  -4  -5  10       13.07       14.73      0.59 o 
  -3  -5  10      138.79      138.62      1.50 o 
  -2  -5  10       77.15       72.11      0.92 o 
  -1  -5  10       30.56       27.18      0.74 o 
   0  -5  10      100.78      104.60      1.27 o 
   1  -5  10      130.05      130.51      3.06 o 
   2  -5  10        0.10        0.43      0.31 o 
   3  -5  10       25.58       23.79      1.37 o 
   4  -5  10        7.44        8.82      0.86 o 
  -6  -4  10        0.38       -0.51      0.53 o 
  -5  -4  10        0.80        1.85      0.38 o 
  -4  -4  10        8.58        9.37      0.49 o 
  -3  -4  10       15.69       15.54      0.44 o 
  -2  -4  10      231.54      228.09      1.56 o 
  -1  -4  10       82.16       80.25      0.94 o 
   0  -4  10       13.76       14.48      0.82 o 
   1  -4  10       11.28       10.31      0.53 o 
   2  -4  10       20.79       20.36      0.66 o 
   3  -4  10       17.61       15.00      1.04 o 
   4  -4  10        6.41       10.67      0.95 o 
  -6  -3  10        0.41        0.15      0.34 o 
  -5  -3  10       54.02       56.28      1.45 o 
  -4  -3  10        8.72        7.10      0.42 o 
  -3  -3  10      732.10      734.40      2.94 o 
  -2  -3  10      107.15       96.67      0.85 o 
  -1  -3  10      153.71      141.86      0.98 o 
   0  -3  10      115.68      113.83      2.06 o 
   1  -3  10      183.95      184.77      1.50 o 
   2  -3  10       32.84       29.43      0.71 o 
   3  -3  10      109.63      106.25      2.68 o 
   4  -3  10       13.63       16.02      1.15 o 
  -6  -2  10       16.85       14.35      0.69 o 
  -5  -2  10        9.21        9.66      0.53 o 
  -4  -2  10        7.53        7.46      0.36 o 
  -3  -2  10       47.38       48.14      0.72 o 
  -2  -2  10      323.44      308.26      1.71 o 
  -1  -2  10       21.17       22.29      0.51 o 
   0  -2  10        0.05        0.22      0.12 o 
   1  -2  10       72.22       66.15      1.05 o 
   2  -2  10       11.41       12.16      0.61 o 
   3  -2  10        9.46       10.51      0.84 o 
   4  -2  10       30.43       35.73      1.67 o 
   5  -2  10        7.21        7.82      1.13 o 
  -6  -1  10        2.75        4.21      0.46 o 
  -5  -1  10       30.79       31.56      0.84 o 
  -4  -1  10      251.11      245.61      2.15 o 
  -3  -1  10      872.69      853.57      2.74 o 
  -2  -1  10       17.52       15.25      0.46 o 
  -1  -1  10      203.58      192.37      1.60 o 
   0  -1  10       40.59       42.10      0.92 o 
   1  -1  10      246.50      250.88      2.64 o 
   2  -1  10      150.48      142.83      2.67 o 
   3  -1  10       86.73       83.27      2.68 o 
   4  -1  10        5.50        7.04      0.76 o 
   5  -1  10        0.27        0.32      0.38 o 
  -6   0  10        7.27        5.34      0.48 o 
  -5   0  10       36.53       34.26      1.07 o 
  -4   0  10        4.12        4.25      0.29 o 
  -3   0  10       30.32       31.14      0.61 o 
  -2   0  10      104.54       96.96      1.22 o 
  -1   0  10      239.95      242.68      1.93 o 
   0   0  10       75.54       73.97      1.24 o 
   1   0  10      188.85      178.96      1.76 o 
   2   0  10        0.72        0.77      0.28 o 
   3   0  10       54.40       55.93      0.99 o 
   4   0  10        9.34       10.54      0.90 o 
   5   0  10       21.67       23.76      1.98 o 
  -6   1  10        0.59        0.97      0.30 o 
  -5   1  10        2.13        1.86      0.29 o 
  -4   1  10      363.46      353.31      3.62 o 
  -3   1  10      232.13      234.13      2.14 o 
  -2   1  10        1.04        1.74      0.16 o 
  -1   1  10      147.98      143.70      1.88 o 
   0   1  10        2.04        1.80      0.29 o 
   1   1  10      183.01      189.66      2.85 o 
   2   1  10      103.03      100.31      1.49 o 
   3   1  10        7.53        7.02      0.41 o 
   4   1  10        1.15        2.34      0.49 o 
  -6   2  10        6.51        8.28      0.90 o 
  -5   2  10       29.32       26.60      0.99 o 
  -4   2  10        2.01        2.65      0.37 o 
  -3   2  10        3.70        3.67      0.37 o 
  -2   2  10        5.46        4.34      0.36 o 
  -1   2  10      100.91      104.44      1.58 o 
   0   2  10      356.28      356.56      7.80 o 
   1   2  10      129.10      125.55      1.99 o 
   2   2  10        4.42        4.84      0.41 o 
   3   2  10       21.17       22.73      0.88 o 
   4   2  10        1.51        1.18      0.34 o 
  -5   3  10       22.36       24.96      1.46 o 
  -4   3  10       97.46       92.28      2.66 o 
  -3   3  10        5.80        6.79      0.53 o 
  -2   3  10        1.79        1.27      0.32 o 
  -1   3  10       75.67       76.09      1.33 o 
   0   3  10        0.02       -0.32      0.50 o 
   1   3  10       51.52       49.08      1.32 o 
   2   3  10       18.18       17.97      0.83 o 
   3   3  10        0.42        0.46      0.24 o 
  -5   4  10        1.99        1.73      0.68 o 
  -4   4  10        2.85        3.35      0.54 o 
  -3   4  10        0.02        0.13      0.25 o 
  -2   4  10        2.12        1.57      0.39 o 
  -1   4  10        1.43        1.26      0.33 o 
   0   4  10      280.59      284.96      3.17 o 
   1   4  10       13.17       14.07      0.65 o 
   2   4  10        0.27        0.25      0.20 o 
   3   4  10        0.04       -0.23      0.23 o 
  -4   5  10        0.97        0.86      0.56 o 
  -3   5  10        1.00        1.69      0.44 o 
  -2   5  10       24.08       23.61      1.43 o 
  -1   5  10       20.03       21.12      1.25 o 
   0   5  10        0.36        0.84      0.32 o 
   1   5  10        8.78        7.47      0.51 o 
   2   5  10        2.48        2.32      0.36 o 
   3   5  10        0.12        0.10      0.26 o 
  -2   6  10       10.76       10.63      1.35 o 
  -1   6  10       21.23       19.42      1.28 o 
   0   6  10       48.80       45.65      1.92 o 
   1   6  10        0.87        0.51      0.53 o 
  -1   7  10        1.16        2.10      0.80 o 
  -3  -9  11       12.12       13.01      1.43 o 
  -2  -9  11       15.46       18.74      1.62 o 
   0  -9  11        2.94        2.43      0.49 o 
   1  -9  11        6.80        6.17      1.04 o 
  -4  -8  11        1.51        0.80      0.47 o 
  -3  -8  11       20.20       22.12      1.31 o 
  -2  -8  11        0.99        1.19      0.39 o 
  -1  -8  11        0.69        0.85      0.23 o 
   0  -8  11       69.78       69.93      3.54 o 
   1  -8  11       43.71       44.42      1.87 o 
   2  -8  11       36.96       39.69      2.63 o 
  -4  -7  11        0.69        0.81      0.26 o 
  -3  -7  11       15.49       16.97      1.08 o 
  -2  -7  11        1.30        1.17      0.21 o 
  -1  -7  11       22.73       21.11      0.75 o 
   0  -7  11       22.55       22.43      0.83 o 
   1  -7  11       11.27       12.57      1.00 o 
   2  -7  11        0.09        0.40      0.37 o 
  -5  -6  11       14.88       14.06      1.08 o 
  -4  -6  11        3.72        4.85      0.50 o 
  -3  -6  11       65.07       67.66      1.47 o 
  -2  -6  11        2.96        3.07      0.30 o 
  -1  -6  11        0.01       -0.11      0.15 o 
   0  -6  11        2.10        2.10      0.24 o 
   1  -6  11      272.54      278.33      4.26 o 
   2  -6  11       16.72       19.31      1.23 o 
   3  -6  11        2.97        2.03      0.44 o 
  -6  -5  11        6.90        6.26      1.06 o 
  -5  -5  11        2.15        1.57      0.44 o 
  -4  -5  11        3.95        5.17      0.38 o 
  -3  -5  11       13.42       12.93      0.61 o 
  -2  -5  11       12.85       13.17      0.48 o 
  -1  -5  11        7.22        8.02      0.42 o 
   0  -5  11       47.77       48.09      1.62 o 
   1  -5  11       18.92       20.05      1.35 o 
   2  -5  11        0.88        1.42      0.31 o 
   3  -5  11        3.16        2.80      0.50 o 
   4  -5  11       26.38       26.28      2.18 o 
  -6  -4  11        6.95        6.96      1.05 o 
  -5  -4  11       44.04       43.49      1.32 o 
  -4  -4  11        0.15        0.33      0.18 o 
  -3  -4  11      137.91      139.77      1.59 o 
  -2  -4  11        0.47        1.86      0.21 o 
  -1  -4  11       23.96       26.79      0.79 o 
   0  -4  11      116.09      111.40      1.84 o 
   1  -4  11      254.61      239.91      3.53 o 
   2  -4  11        4.88        3.85      0.53 o 
   3  -4  11        1.53        1.69      0.47 o 
   4  -4  11        0.01        0.68      0.35 o 
  -6  -3  11        2.51        1.61      0.54 o 
  -5  -3  11        0.09        0.26      0.21 o 
  -4  -3  11        0.67        0.60      0.17 o 
  -3  -3  11      136.74      142.94      1.48 o 
  -2  -3  11       52.92       52.73      0.74 o 
  -1  -3  11      118.97      116.73      1.09 o 
   0  -3  11       31.23       30.39      0.80 o 
   1  -3  11       44.11       43.34      0.90 o 
   2  -3  11       18.50       19.84      0.91 o 
   3  -3  11        6.54        6.17      1.03 o 
   4  -3  11        0.55        0.58      0.35 o 
  -6  -2  11       27.77       27.26      1.18 o 
  -5  -2  11       13.61       14.95      0.61 o 
  -4  -2  11        2.69        2.18      0.24 o 
  -3  -2  11      190.23      188.15      1.50 o 
  -2  -2  11        8.13       10.72      0.37 o 
  -1  -2  11      111.39      111.99      1.18 o 
   0  -2  11      191.04      169.76      1.69 o 
   1  -2  11        9.85        9.61      0.43 o 
   2  -2  11        9.14        8.57      0.53 o 
   3  -2  11        4.78        6.06      0.78 o 
   4  -2  11        0.02        0.48      0.37 o 
  -6  -1  11        1.50        3.00      0.39 o 
  -5  -1  11        0.02        0.33      0.16 o 
  -4  -1  11        9.77       11.34      0.48 o 
  -3  -1  11       67.38       71.39      0.93 o 
  -2  -1  11      462.13      456.72      2.64 o 
  -1  -1  11       59.40       58.18      0.94 o 
   0  -1  11        4.53        5.65      0.29 o 
   1  -1  11       66.14       59.33      0.85 o 
   2  -1  11       22.79       23.01      0.80 o 
   3  -1  11        3.56        4.05      0.56 o 
   4  -1  11        8.39        9.13      0.87 o 
  -6   0  11       15.26       14.65      0.79 o 
  -5   0  11        1.75        0.85      0.26 o 
  -4   0  11        0.06        0.20      0.18 o 
  -3   0  11      139.91      138.67      1.35 o 
  -2   0  11       23.87       23.62      0.65 o 
  -1   0  11       80.65       80.51      1.29 o 
   0   0  11       23.03       22.91      0.66 o 
   1   0  11       33.49       31.84      0.78 o 
   2   0  11       26.19       25.27      0.69 o 
   3   0  11       17.87       19.44      1.21 o 
   4   0  11        0.02        0.37      0.31 o 
  -6   1  11        6.77        9.14      0.74 o 
  -5   1  11        5.80        7.00      0.54 o 
  -4   1  11        3.26        3.27      0.47 o 
  -3   1  11        0.16        0.30      0.24 o 
  -2   1  11      396.16      395.13      2.50 o 
  -1   1  11       12.18       11.06      0.56 o 
   0   1  11        0.03       -0.01      0.50 o 
   1   1  11       49.01       44.38      1.13 o 
   2   1  11        2.90        2.83      0.27 o 
   3   1  11       21.22       21.19      1.29 o 
   4   1  11        0.79        0.45      0.52 o 
  -5   2  11        3.85        1.91      0.27 o 
  -4   2  11        3.93        3.59      0.50 o 
  -3   2  11       46.90       48.52      1.29 o 
  -2   2  11        4.42        4.06      0.36 o 
  -1   2  11        8.37        8.68      0.49 o 
   0   2  11        8.53        7.47      0.66 o 
   1   2  11        3.72        3.44      0.36 o 
   2   2  11      119.21      122.34      2.06 o 
   3   2  11        3.71        4.64      0.62 o 
  -4   3  11        0.72        1.02      0.47 o 
  -3   3  11        6.27        5.91      1.04 o 
  -2   3  11       54.41       57.12      1.96 o 
  -1   3  11       73.89       69.92      1.40 o 
   0   3  11        3.47        3.47      0.51 o 
   1   3  11       22.80       22.37      0.82 o 
   2   3  11        0.00        0.40      0.18 o 
   3   3  11        5.39        4.10      0.73 o 
  -4   4  11        1.25        0.74      1.16 o 
  -3   4  11       11.50       13.48      1.05 o 
  -2   4  11        0.65        0.14      0.27 o 
  -1   4  11        0.11        0.27      0.36 o 
   0   4  11        5.31        5.84      0.69 o 
   1   4  11       14.64       15.29      0.70 o 
   2   4  11       60.11       62.45      1.47 o 
   3   4  11        2.17        2.40      0.78 o 
  -3   5  11        0.00        0.33      0.30 o 
  -2   5  11        1.01        0.51      0.32 o 
  -1   5  11       24.19       22.01      1.32 o 
   0   5  11       10.06       11.01      1.22 o 
   1   5  11        6.72        6.72      0.60 o 
   2   5  11        0.09        0.32      0.40 o 
  -1   6  11        0.88        1.74      0.62 o 
   0   6  11        0.00        0.32      0.41 o 
  -3  -9  12        8.67        9.78      1.21 o 
  -1  -9  12       31.37       30.58      2.30 o 
   0  -9  12        0.51        0.55      0.44 o 
   1  -9  12        2.48        3.85      0.96 o 
  -3  -8  12       13.23       14.20      1.40 o 
  -2  -8  12        3.50        3.79      0.55 o 
  -1  -8  12        0.39        0.41      0.25 o 
   0  -8  12        1.39        1.41      0.41 o 
   1  -8  12        1.51        1.83      0.54 o 
  -4  -7  12       91.05       94.54      2.71 o 
  -3  -7  12       18.79       18.73      1.16 o 
  -2  -7  12        8.81        8.88      0.56 o 
  -1  -7  12       61.48       62.35      1.30 o 
   0  -7  12        4.81        3.95      0.54 o 
   1  -7  12        7.28        7.16      1.07 o 
   2  -7  12        7.21        6.26      0.76 o 
  -5  -6  12       12.55       12.43      1.44 o 
  -4  -6  12        1.80        2.17      0.41 o 
  -3  -6  12       33.12       32.83      1.07 o 
  -2  -6  12        0.85        0.50      0.23 o 
  -1  -6  12        3.90        4.35      0.38 o 
   0  -6  12       27.72       28.36      1.36 o 
   1  -6  12        8.67        9.84      0.88 o 
   2  -6  12        0.01        0.23      0.30 o 
   3  -6  12       42.32       44.93      2.00 o 
  -5  -5  12        0.91        0.88      0.48 o 
  -4  -5  12      248.39      244.77      3.35 o 
  -3  -5  12        1.62        1.24      0.20 o 
  -2  -5  12       37.59       35.87      0.80 o 
  -1  -5  12       64.93       62.56      1.81 o 
   0  -5  12        1.87        1.21      0.30 o 
   1  -5  12       20.24       18.85      1.13 o 
   2  -5  12       17.21       15.05      1.06 o 
   3  -5  12        9.33       11.64      1.01 o 
  -6  -4  12        6.37        6.89      0.97 o 
  -5  -4  12       16.87       17.68      1.23 o 
  -4  -4  12        3.97        4.88      0.46 o 
  -3  -4  12       33.40       33.16      0.97 o 
  -2  -4  12       29.57       29.68      0.72 o 
  -1  -4  12        0.71        0.96      0.19 o 
   0  -4  12      148.53      134.39      2.12 o 
   1  -4  12       30.91       32.55      1.44 o 
   2  -4  12       16.31       17.71      1.15 o 
   3  -4  12       47.67       50.60      2.02 o 
  -5  -3  12       13.88       13.24      0.65 o 
  -4  -3  12      141.90      138.07      1.93 o 
  -3  -3  12       11.36       11.89      0.45 o 
  -2  -3  12      116.56      113.92      1.29 o 
  -1  -3  12       72.12       71.19      0.90 o 
   0  -3  12        5.43        6.29      0.40 o 
   1  -3  12       35.36       31.39      0.70 o 
   2  -3  12        8.45        6.33      0.69 o 
   3  -3  12       15.55       17.93      1.23 o 
   4  -3  12        7.21        7.36      1.22 o 
  -6  -2  12       15.36       15.42      1.06 o 
  -5  -2  12        6.46        7.32      0.44 o 
  -4  -2  12        8.23        8.83      0.46 o 
  -3  -2  12       19.86       19.25      0.51 o 
  -2  -2  12       38.66       40.32      0.74 o 
  -1  -2  12       65.29       54.12      0.93 o 
   0  -2  12      221.65      189.92      3.01 o 
   1  -2  12       33.23       33.13      0.84 o 
   2  -2  12       22.64       22.41      1.24 o 
   3  -2  12        9.66       11.77      0.99 o 
   4  -2  12       19.88       20.68      1.93 o 
  -6  -1  12        0.12        0.12      0.31 o 
  -5  -1  12        3.23        3.06      0.37 o 
  -4  -1  12        3.06        2.66      0.26 o 
  -3  -1  12        0.03        0.26      0.10 o 
  -2  -1  12      236.32      226.72      1.96 o 
  -1  -1  12       86.53       82.19      1.17 o 
   0  -1  12       36.68       34.51      0.79 o 
   1  -1  12       24.19       19.96      0.46 o 
   2  -1  12        3.24        2.71      0.30 o 
   3  -1  12       35.28       42.44      1.81 o 
   4  -1  12        6.29        6.93      1.05 o 
  -6   0  12        0.03        0.03      0.52 o 
  -5   0  12        0.70        1.07      0.26 o 
  -4   0  12       12.21       12.09      0.63 o 
  -3   0  12       10.23        8.68      0.45 o 
  -2   0  12        5.82        7.85      0.46 o 
  -1   0  12      140.65      123.89      1.69 o 
   0   0  12       83.32       73.31      1.36 o 
   1   0  12       12.96       13.40      0.53 o 
   2   0  12        5.33        6.37      0.48 o 
   3   0  12        0.09        0.86      0.48 o 
   4   0  12        6.55        5.99      1.21 o 
  -6   1  12        0.01        1.31      0.76 o 
  -5   1  12       16.22       18.19      0.85 o 
  -4   1  12        1.10        1.24      0.29 o 
  -3   1  12       73.52       75.56      1.49 o 
  -2   1  12      183.46      178.56      2.07 o 
  -1   1  12       62.53       61.29      1.37 o 
   0   1  12       44.47       43.97      1.57 o 
   1   1  12       22.17       20.85      0.73 o 
   2   1  12       10.41       12.39      0.71 o 
   3   1  12       43.66       47.44      1.99 o 
   4   1  12        3.55        4.62      1.02 o 
  -5   2  12        3.15        5.27      0.59 o 
  -4   2  12        9.30        9.30      0.74 o 
  -3   2  12        7.51        7.87      0.56 o 
  -2   2  12        3.07        3.01      0.32 o 
  -1   2  12       43.27       37.77      1.56 o 
   0   2  12        2.41        2.66      0.44 o 
   1   2  12        6.25        7.51      0.54 o 
   2   2  12        0.64        0.87      0.82 o 
   3   2  12        0.96        1.05      0.50 o 
  -4   3  12       12.58       12.98      1.07 o 
  -3   3  12      111.18      115.74      3.05 o 
  -2   3  12       32.72       31.82      1.55 o 
  -1   3  12       25.03       24.72      1.34 o 
   0   3  12       12.26       12.16      0.93 o 
   1   3  12       27.94       28.95      1.12 o 
   2   3  12       11.63       14.02      0.99 o 
   3   3  12       18.57       20.51      1.85 o 
  -3   4  12        5.63        5.45      0.71 o 
  -2   4  12        1.62        1.14      0.37 o 
  -1   4  12        0.61        1.08      0.35 o 
   0   4  12        0.05        0.69      0.41 o 
   1   4  12        7.38        8.66      0.69 o 
   2   4  12        0.89        0.40      0.31 o 
  -2   5  12        0.08       -0.57      0.57 o 
  -1   5  12        7.75        8.65      0.94 o 
   0   5  12        0.18       -0.30      0.32 o 
   1   5  12       14.38       15.22      1.14 o 
   0  -9  13        0.12       -0.37      0.63 o 
  -3  -8  13        3.81        5.50      0.97 o 
  -2  -8  13        0.39        0.88      0.47 o 
  -1  -8  13        5.70        6.68      0.72 o 
   0  -8  13       14.90       15.97      1.14 o 
   1  -8  13        0.38        0.23      0.50 o 
  -4  -7  13       11.49       11.23      1.26 o 
  -3  -7  13        0.68        1.09      0.42 o 
  -2  -7  13       46.50       49.19      1.20 o 
  -1  -7  13        1.57        1.54      0.38 o 
   0  -7  13        0.00        0.60      0.35 o 
   1  -7  13        4.63        4.21      0.64 o 
   2  -7  13        0.54        0.38      0.39 o 
  -4  -6  13       37.80       37.96      1.41 o 
  -3  -6  13        4.42        4.66      0.36 o 
  -2  -6  13        3.79        3.26      0.33 o 
  -1  -6  13       40.26       42.08      1.61 o 
   0  -6  13        2.41        4.45      0.58 o 
   1  -6  13        0.65        1.48      0.39 o 
   2  -6  13        2.87        3.56      0.60 o 
  -5  -5  13        1.23        1.08      0.45 o 
  -4  -5  13       11.25       10.95      0.93 o 
  -3  -5  13       71.93       70.91      1.55 o 
  -2  -5  13       88.82       87.20      2.27 o 
  -1  -5  13        8.17        5.82      0.60 o 
   0  -5  13        0.76        0.60      0.55 o 
   1  -5  13        6.61        5.78      0.67 o 
   2  -5  13        4.30        4.59      0.69 o 
  -5  -4  13        5.00        3.95      0.60 o 
  -4  -4  13       90.96       91.80      1.93 o 
  -3  -4  13        1.98        2.24      0.33 o 
  -2  -4  13        6.12        5.57      0.55 o 
  -1  -4  13       54.22       58.25      1.79 o 
   0  -4  13        0.90        0.50      0.26 o 
   1  -4  13       39.62       41.54      1.70 o 
   2  -4  13       22.70       22.36      1.34 o 
   3  -4  13        2.17        3.84      0.92 o 
  -5  -3  13        8.08        7.46      0.51 o 
  -4  -3  13        0.03        0.24      0.19 o 
  -3  -3  13      169.08      168.66      1.61 o 
  -2  -3  13       12.49       13.82      0.47 o 
  -1  -3  13       28.78       17.97      0.55 o 
   0  -3  13        9.91        9.39      0.58 o 
   1  -3  13        4.23        3.98      0.90 o 
   2  -3  13        9.41        7.57      0.80 o 
   3  -3  13        0.09       -0.19      0.71 o 
  -6  -2  13        0.18        0.41      0.28 o 
  -5  -2  13        6.25        7.41      0.53 o 
  -4  -2  13       75.14       73.58      1.31 o 
  -3  -2  13        1.05        1.44      0.21 o 
  -2  -2  13        1.59        1.21      0.17 o 
  -1  -2  13       44.48       51.25      1.04 o 
   0  -2  13        1.68        4.98      0.44 o 
   1  -2  13      171.66      156.92      2.33 o 
   2  -2  13       20.27       19.70      1.22 o 
   3  -2  13        0.92        1.90      0.45 o 
  -6  -1  13       14.89       16.85      1.65 o 
  -5  -1  13       13.56       12.61      0.70 o 
  -4  -1  13        3.45        3.47      0.37 o 
  -3  -1  13       59.02       56.58      1.05 o 
  -2  -1  13        9.70        5.90      0.34 o 
  -1  -1  13        3.97        1.35      0.17 o 
   0  -1  13       26.30       23.12      0.93 o 
   1  -1  13        1.64        2.33      0.34 o 
   2  -1  13        2.65        2.38      0.45 o 
   3  -1  13        4.13        3.66      1.50 o 
  -6   0  13        6.28        7.36      1.12 o 
  -5   0  13       17.08       17.17      0.83 o 
  -4   0  13       15.69       15.25      0.73 o 
  -3   0  13        6.96        8.05      0.46 o 
  -2   0  13        0.29        0.02      0.25 o 
  -1   0  13       40.13       43.30      1.19 o 
   0   0  13       31.54       34.98      1.18 o 
   1   0  13      165.54      151.76      2.65 o 
   2   0  13        0.34        0.37      0.31 o 
   3   0  13        0.03        0.03      0.32 o 
  -5   1  13        2.08        2.67      0.50 o 
  -4   1  13        0.01       -0.12      0.20 o 
  -3   1  13        0.14        0.25      0.17 o 
  -2   1  13        3.01        1.34      0.20 o 
  -1   1  13       10.29       11.66      0.70 o 
   0   1  13       23.68       23.13      0.99 o 
   1   1  13        0.73        0.77      0.20 o 
   2   1  13        0.25        0.37      0.26 o 
   3   1  13        2.50        3.03      0.79 o 
  -4   2  13        0.70        0.38      0.35 o 
  -3   2  13       14.82       17.23      1.19 o 
  -2   2  13        3.25        3.27      0.57 o 
  -1   2  13       31.03       31.95      1.71 o 
   0   2  13       33.39       32.99      1.51 o 
   1   2  13       35.38       33.26      1.14 o 
   2   2  13        4.13        3.20      0.41 o 
   3   2  13        0.01       -0.08      0.53 o 
  -3   3  13        1.93        1.78      0.66 o 
  -2   3  13        8.31       10.79      0.94 o 
  -1   3  13       14.03       15.42      1.11 o 
   0   3  13        5.95        5.66      0.69 o 
   1   3  13        0.12        0.06      0.21 o 
   2   3  13        0.74        0.62      0.33 o 
  -2   4  13        5.61        4.79      0.65 o 
  -1   4  13        9.35       10.66      0.99 o 
   0   4  13        4.39        4.02      0.99 o 
   1   4  13        0.30        0.52      0.28 o 
   0   5  13        0.25       -0.40      0.50 o 
   0  -9  14        0.10        0.13      0.56 o 
  -2  -8  14        2.74        0.78      0.42 o 
  -1  -8  14        9.93       11.31      0.93 o 
   0  -8  14        9.43        9.35      0.90 o 
  -4  -7  14        1.14        1.96      0.64 o 
  -3  -7  14        5.69        7.15      0.87 o 
  -2  -7  14       10.22        9.57      0.68 o 
  -1  -7  14       21.91       21.02      1.22 o 
   0  -7  14        0.51        0.45      0.61 o 
   1  -7  14        0.01       -0.39      0.39 o 
  -4  -6  14        0.85        1.05      0.52 o 
  -3  -6  14        0.62        0.51      0.22 o 
  -2  -6  14        0.10        0.33      0.26 o 
  -1  -6  14       45.61       43.46      1.71 o 
   0  -6  14       18.02       18.53      1.19 o 
   1  -6  14       10.99       11.48      0.99 o 
   2  -6  14        5.88        6.24      1.10 o 
  -5  -5  14        0.64       -0.59      0.59 o 
  -4  -5  14        1.80        0.66      0.41 o 
  -3  -5  14       50.41       49.92      1.72 o 
  -2  -5  14       34.59       33.47      1.95 o 
  -1  -5  14       75.96       68.23      2.08 o 
   0  -5  14        0.02        0.71      1.90 o 
   1  -5  14        1.22        0.81      0.49 o 
   2  -5  14       35.54       35.25      1.76 o 
  -5  -4  14        7.38        9.42      1.09 o 
  -4  -4  14        0.23       -0.07      0.22 o 
  -3  -4  14        1.20        0.78      0.25 o 
  -2  -4  14        5.33        6.23      0.60 o 
  -1  -4  14       62.71       62.40      1.95 o 
   0  -4  14       18.48       18.97      1.52 o 
   1  -4  14       19.07       20.98      1.26 o 
   2  -4  14        3.80        7.10      0.82 o 
  -5  -3  14        9.04       10.01      0.70 o 
  -4  -3  14       14.38       16.07      0.70 o 
  -3  -3  14      126.51      121.95      1.83 o 
  -2  -3  14       59.17       55.92      1.11 o 
  -1  -3  14      110.30       94.99      1.33 o 
   0  -3  14        1.17        1.15      0.41 o 
   1  -3  14        8.40        8.73      0.84 o 
   2  -3  14       62.19       66.08      3.07 o 
  -5  -2  14       14.92       17.14      0.95 o 
  -4  -2  14        0.04        0.16      0.19 o 
  -3  -2  14        5.12        4.93      0.49 o 
  -2  -2  14        9.69       11.10      0.59 o 
  -1  -2  14       35.38       37.90      1.21 o 
   0  -2  14       18.63       20.65      0.90 o 
   1  -2  14       26.44       28.46      1.05 o 
   2  -2  14        4.42        5.77      0.71 o 
   3  -2  14        2.14        3.09      0.90 o 
  -5  -1  14        4.42        4.94      0.51 o 
  -4  -1  14       93.57       94.79      1.83 o 
  -3  -1  14       83.57       82.25      1.92 o 
  -2  -1  14       48.43       47.16      1.35 o 
  -1  -1  14       79.15       69.17      1.66 o 
   0  -1  14        3.83        3.36      0.41 o 
   1  -1  14       14.70       16.36      0.81 o 
   2  -1  14       43.78       43.51      1.90 o 
   3  -1  14        0.56        0.23      0.45 o 
  -5   0  14       13.18       15.57      0.93 o 
  -4   0  14        0.04       -0.10      0.23 o 
  -3   0  14        8.68        9.33      0.67 o 
  -2   0  14        0.73        1.68      0.34 o 
  -1   0  14       14.57       15.89      1.02 o 
   0   0  14       21.29       20.47      1.20 o 
   1   0  14       26.29       27.00      2.83 o 
   2   0  14        6.35        6.02      0.82 o 
   3   0  14        5.35        6.04      1.07 o 
  -5   1  14        2.23        1.84      0.72 o 
  -4   1  14       75.40       82.31      2.66 o 
  -3   1  14        9.23       11.21      1.13 o 
  -2   1  14       30.30       29.99      0.92 o 
  -1   1  14       32.74       30.04      1.17 o 
   0   1  14        2.38        2.33      0.37 o 
   1   1  14        5.75        7.08      0.58 o 
   2   1  14       12.13       11.57      1.02 o 
  -3   2  14        3.51        4.72      0.64 o 
  -2   2  14        2.48        1.40      0.32 o 
  -1   2  14       12.80       13.23      1.05 o 
   0   2  14       12.26       11.97      0.95 o 
   1   2  14       15.78       16.12      0.93 o 
   2   2  14        4.73        4.45      0.91 o 
  -2   3  14       19.25       19.12      1.32 o 
  -1   3  14        8.83        8.19      0.84 o 
   0   3  14        0.01        0.74      0.64 o 
   1   3  14        0.07       -0.23      0.43 o 
   0   4  14        1.15        0.25      0.48 o 
   1   4  14        6.82        7.10      1.20 o 
  -2  -8  15        7.77        6.45      1.03 o 
  -1  -8  15        6.74        8.23      0.90 o 
   0  -8  15       18.84       22.29      1.96 o 
  -2  -7  15        0.50        0.87      0.31 o 
  -1  -7  15        5.20        5.88      1.36 o 
   0  -7  15        1.83        1.74      0.45 o 
  -4  -6  15        1.49        0.96      0.40 o 
  -3  -6  15        2.22        1.96      0.41 o 
  -2  -6  15       17.33       16.50      1.05 o 
  -1  -6  15       19.59       25.26      1.35 o 
   0  -6  15       53.70       53.30      2.06 o 
   1  -6  15        6.28        5.87      0.72 o 
  -4  -5  15       15.64       15.12      1.48 o 
  -3  -5  15       30.47       31.11      1.44 o 
  -2  -5  15        3.59        6.19      0.66 o 
  -1  -5  15       11.41       11.84      0.93 o 
   0  -5  15        4.93        5.81      0.73 o 
   1  -5  15        1.28        0.97      0.38 o 
  -4  -4  15       10.21       11.42      0.74 o 
  -3  -4  15        7.13        8.65      1.09 o 
  -2  -4  15       29.00       27.39      1.28 o 
  -1  -4  15       52.84       54.47      1.91 o 
   0  -4  15       94.99       81.22      2.45 o 
   1  -4  15       19.47       20.21      1.30 o 
   2  -4  15       42.74       54.68      2.25 o 
  -5  -3  15        4.76        5.33      0.94 o 
  -4  -3  15        8.46        9.52      0.74 o 
  -3  -3  15       34.23       39.71      1.70 o 
  -2  -3  15       15.93       16.72      0.84 o 
  -1  -3  15       13.88       11.99      0.73 o 
   0  -3  15        6.51        5.73      0.53 o 
   1  -3  15        0.62        0.79      0.41 o 
   2  -3  15       10.98       10.22      1.00 o 
  -5  -2  15        0.55        0.44      0.58 o 
  -4  -2  15       41.86       46.34      1.30 o 
  -3  -2  15        4.75        6.00      0.53 o 
  -2  -2  15       34.38       30.45      1.13 o 
  -1  -2  15       83.21       81.40      1.87 o 
   0  -2  15       99.46       89.39      1.95 o 
   1  -2  15       38.12       45.76      1.38 o 
   2  -2  15       34.92       44.15      1.99 o 
  -5  -1  15        1.38        1.02      0.58 o 
  -4  -1  15        3.50        4.03      0.41 o 
  -3  -1  15       48.55       47.21      1.51 o 
  -2  -1  15       20.96       18.07      0.89 o 
  -1  -1  15       11.86       13.50      0.78 o 
   0  -1  15        4.36        3.58      0.43 o 
   1  -1  15        0.28        0.77      0.36 o 
   2  -1  15       14.55       13.43      1.11 o 
  -5   0  15        2.95        3.55      0.94 o 
  -4   0  15       53.89       60.95      1.53 o 
  -3   0  15        0.05        0.19      0.25 o 
  -2   0  15       21.32       19.47      1.13 o 
  -1   0  15       71.52       73.62      2.26 o 
   0   0  15       68.71       69.46      2.49 o 
   1   0  15       38.30       43.08      1.91 o 
   2   0  15       11.03       10.09      1.38 o 
  -3   1  15       42.14       40.13      2.69 o 
  -2   1  15        9.09        8.99      0.82 o 
  -1   1  15       11.17       14.21      0.84 o 
   0   1  15        2.34        1.31      0.47 o 
   1   1  15        0.06        0.02      0.25 o 
  -2   2  15        5.57        5.38      0.56 o 
  -1   2  15       37.17       39.12      1.79 o 
   0   2  15       32.49       34.27      1.39 o 
   1   2  15       16.35       16.11      1.55 o 
  -1   3  15        9.36       11.72      1.46 o 
   0   3  15        1.62        2.00      0.69 o 
   1   3  15        0.17       -0.09      0.57 o 
  -1  -8  16        8.91        9.94      1.29 o 
  -2  -7  16        2.07        1.29      0.52 o 
  -1  -7  16        3.21        3.19      0.54 o 
   0  -7  16        1.97        0.30      0.48 o 
  -2  -6  16       85.88       93.07      2.56 o 
  -1  -6  16       17.85       21.01      1.30 o 
   0  -6  16       23.97       27.24      1.54 o 
  -4  -5  16       38.23       37.90      2.37 o 
  -3  -5  16       34.42       38.82      2.28 o 
  -2  -5  16        5.48        3.91      0.59 o 
  -1  -5  16        0.08        0.78      0.33 o 
   0  -5  16        8.54        8.15      0.87 o 
   1  -5  16       82.83       93.42      4.08 o 
  -4  -4  16       19.07       17.59      1.59 o 
  -3  -4  16       61.38       68.51      3.14 o 
  -2  -4  16      100.91      111.50      2.97 o 
  -1  -4  16       25.02       26.66      1.40 o 
   0  -4  16       36.64       34.06      1.66 o 
   1  -4  16        0.00        0.02      0.40 o 
  -5  -3  16       44.82       43.76      2.71 o 
  -4  -3  16       48.64       52.53      1.67 o 
  -3  -3  16       59.49       66.99      2.30 o 
  -2  -3  16       10.13        8.78      0.63 o 
  -1  -3  16        0.99        2.21      0.38 o 
   0  -3  16       27.21       30.55      1.19 o 
   1  -3  16       96.48      108.61      3.06 o 
  -4  -2  16       26.53       26.86      1.52 o 
  -3  -2  16       47.27       52.04      2.07 o 
  -2  -2  16       85.16       89.92      2.02 o 
  -1  -2  16       23.52       21.01      0.99 o 
   0  -2  16       41.78       40.38      1.70 o 
   1  -2  16        0.21        0.89      0.44 o 
  -5  -1  16       48.91       56.68      3.04 o 
  -4  -1  16       34.10       41.41      1.44 o 
  -3  -1  16       67.72       69.79      1.90 o 
  -2  -1  16        8.11        8.10      0.62 o 
  -1  -1  16        0.85        0.64      0.29 o 
   0  -1  16       39.13       48.03      1.53 o 
   1  -1  16       71.68       73.72      2.55 o 
  -4   0  16       12.85       13.18      1.40 o 
  -3   0  16       19.59       20.54      1.38 o 
  -2   0  16       59.91       59.98      2.04 o 
  -1   0  16       14.07       12.45      1.01 o 
   0   0  16       44.97       48.34      2.02 o 
   1   0  16        2.48        4.34      0.91 o 
  -1   1  16        0.16       -0.33      0.33 o 
   0   1  16       23.44       26.98      1.45 o 
  -1   2  16        8.29        8.13      1.00 o 
   0   2  16       40.55       44.83      2.69 o 
  -1  -7  17       11.27       11.21      1.03 o 
  -2  -6  17        6.71        6.73      1.10 o 
  -1  -6  17        6.04        5.23      0.79 o 
  -3  -5  17        8.27        9.74      1.16 o 
  -2  -5  17        1.19        3.31      0.86 o 
  -1  -5  17        8.62        4.70      0.67 o 
   0  -5  17        5.63        6.01      1.03 o 
  -4  -4  17        8.87        6.53      1.01 o 
  -3  -4  17        0.27       -0.50      0.59 o 
  -2  -4  17       26.52       27.05      2.10 o 
  -1  -4  17       28.98       30.88      1.59 o 
   0  -4  17       23.46       28.73      3.57 o 
  -4  -3  17        0.14       -0.53      0.53 o 
  -3  -3  17        6.56       10.77      0.99 o 
  -2  -3  17        3.50        5.02      0.66 o 
  -1  -3  17       10.73        7.62      0.62 o 
   0  -3  17       17.05       19.34      0.99 o 
  -4  -2  17       17.30       16.26      1.68 o 
  -3  -2  17        0.01       -0.04      0.35 o 
  -2  -2  17       49.71       49.89      2.03 o 
  -1  -2  17       41.40       46.05      1.54 o 
   0  -2  17       10.54        9.75      0.84 o 
  -3  -1  17        0.06        0.44      0.43 o 
  -2  -1  17       13.29       19.03      1.30 o 
  -1  -1  17       28.04       29.64      1.24 o 
   0  -1  17       20.50       24.30      1.34 o 
  -4   0  17        7.34        7.17      1.07 o 
  -2   0  17       43.65       42.83      2.73 o 
  -1   0  17       19.16       20.19      1.26 o 
   0   0  17        0.12        1.63      0.45 o 
  -1   1  17       44.21       49.16      2.82 o 
  -1  -6  18        8.23        7.95      1.23 o 
  -3  -5  18        0.18       -0.19      0.67 o 
  -1  -5  18       11.58       13.89      1.58 o 
  -3  -4  18       25.78       24.84      2.05 o 
  -1  -4  18       21.03       20.73      1.84 o 
  -2  -3  18        1.59        1.59      0.66 o 
  -1  -3  18       11.82       14.45      1.08 o 
   0  -3  18        5.29        4.06      0.86 o 
  -2  -2  18       20.10       23.29      1.98 o 
  -1  -2  18       35.63       41.51      1.79 o 
   0  -2  18       28.55       32.27      2.40 o 
  -1  -1  18        0.52        0.94      0.39 o 
  -1   0  18       27.41       32.49      1.63 o 
                                                 
